# Supplementary material for: Revolutionizing pharmaceutical innovation: Unveiling the impact of endogenous knowledge spillover in China
Source: PLoS One. 2024 Sep 20;19(9):e0307171. doi: 10.1371/journal.pone.0307171 (PMC11414994; doi:10.1371/journal.pone.0307171)
Supplement: S1 Data — (ZIP) [file pone.0307171.s002.zip]

Archive with 11 entries (9 files):
- data and code/
- __MACOSX/._data and code
- data and code/.DS_Store
- __MACOSX/data and code/._.DS_Store
- data and code/data.xlsx
- __MACOSX/data and code/._data.xlsx
- data and code/Open the file with STATA software/
- data and code/Open the file with STATA software/pharma_s.dta
- __MACOSX/data and code/Open the file with STATA software/._pharma_s.dta
- data and code/Open the file with STATA software/Code online.do
- __MACOSX/data and code/Open the file with STATA software/._Code online.do
