# Supplementary material for: Revolutionizing pharmaceutical innovation: Unveiling the impact of endogenous knowledge spillover in China
Source: PLoS One. 2024 Sep 20;19(9):e0307171. doi: 10.1371/journal.pone.0307171 (PMC11414994; doi:10.1371/journal.pone.0307171)
Supplement: S1 Data — (ZIP) [file pone.0307171.s002.zip › data and code/data.xlsx]

## Sheet: Sheet1
Symbol	year	Province	IndCode	tech_cert	RD	RdStock	JaffeSpill	JaffeSpill4	Spill_dis	CiteSpill	Spill_shiftshare	age	Property	revenue	as_lib_ratio	sub	TATA	KZ	HHIA	ROAA	FL	tech_gap	origin	pat	pat_cited	sms
28	2005	广东省	C27	0	13078072	32695180	0.862311	0.82553	0.775033	0.574865	0.862311	12	1	1636000000	0.632876	0	1.52508	4.71418	0.033739	0.033349	0.960828	0.343014	0.0296	18	60	1
28	2006	广东省	C27	0	12082723	39873626	0.892186	0.850522	0.802189	0.59613	0.885842	13	1	5748000000	0.823494	0	2.11538	3.42957	0.033626	0.029024	1.19532	0.339238	0.176325	14	85	1
28	2007	广东省	C27	0	17705405	51597988	0.95137	0.898791	0.855404	0.632883	0.947664	14	1	6832000000	0.821899	3500000	2.36686	4.97476	0.03689	0.047734	1.15632	0.329024	0.0735255	18	163	1
28	2008	广东省	C27	0	21807202	65665491	1.00888	0.938901	0.907228	0.671459	1.00539	15	1	8001000000	0.823731	13180599	2.26938	3.78782	0.034313	0.044098	1.26303	0.300699	0.0854495	44	240	1
28	2009	广东省	C27	0	3855899	59671567	1.15611	1.05633	1.04471	0.771173	1.16404	16	1	10460000000	0.832209	7.59678e+06	2.09228	3.6263	0.031055	0.037883	1.19653	0.335868	0.124444	26	164	1
28	2010	广东省	F51	0	51428837	102100000	1.78495	1.5853	1.61525	1.18551	1.79669	17	1	12090000000	0.820599	8.42774e+06	2.07149	3.59635	0.117092	0.041895	1.2429	0.281393	0.102315	33	255	1
28	2011	广东省	F51	0	55440970	142300000	2.12338	1.86062	1.92186	1.41186	2.12976	18	1	13660000000	0.813874	13577864	1.97376	5.3613	0.095915	0.042764	1.33327	0.274689	0.104167	33	116	1
28	2012	广东省	F51	0	67638194	188600000	2.2896	1.97556	2.07249	1.52029	2.29675	19	1	16250000000	0.802164	57227812	1.93762	5.44361	0.083136	0.052032	1.26871	0.266474	0.146349	36	118	1
28	2013	广东省	F51	0	66705799	227000000	2.32742	2.00719	2.10722	1.54435	2.3397	20	1	19010000000	0.790499	23465438	1.91713	3.48265	0.087107	0.048311	1.24944	0.261785	0.110091	41	128	1
28	2014	广东省	F51	0	66886424	259800000	2.50479	2.15323	2.27035	1.66381	2.52204	21	1	21330000000	0.621854	31534869	1.86721	3.60386	0.071319	0.052213	1.14848	0.261631	0.0296649	32	119	1
28	2015	广东省	F51	0	59758365	280600000	2.73801	2.34177	2.4814	1.81762	2.75537	22	1	23030000000	0.578883	34025750	1.96644	2.14376	0.087835	0.059565	1.09496	0.263496	0.140105	23	63	1
28	2016	广东省	F51	0	35018543	273500000	2.95234	2.50596	2.67591	1.96038	2.96762	23	1	36400000000	0.581754	35645896	1.93539	1.581	0.103248	0.060146	1.06365	0.274153	0.103386	16	36	1
28	2017	广东省	F51	0	59671547	292200000	3.36012	2.83906	3.04953	2.22983	3.37466	24	1	35870000000	0.55569	24155618	1.84677	1.73629	0.109112	0.05177	1.07528	0.281879	0.098858	13	23	1
28	2018	广东省	F51	0	76239524	324600000	3.48948	2.93482	3.16699	2.31658	3.50592	25	1	36400000000	0.519335	27012475	1.49056	-0.213127	0.101832	0.04661	1.06722	0.298074	0.059	21	31	1
28	2019	广东省	F51	0	15279724	291200000	3.66626	3.04056	3.32924	2.43278	3.6852	26	1	43190000000	0.541779	43413430	1.55265	1.29478	0.101808	0.044278	1.06462	0.295265	0.151667	15	32	1
28	2020	广东省	F51	0	36000890	283500000	4.12999	3.40588	3.74965	2.77246	4.18756	27	1	49210000000	0.573461	72363808	1.50651	2.24592	0.133019	0.043473	1.05556	0.305478	0.0220588	14	18	1
78	2007	广东省	C27	0	14480975	36202438	1.03812	0.954434	0.930936	0.780443	1.03449	15	0	2478000000	0.710526	20057311	0.79927	4.43683	0.03689	0.014843	1.82809	0.335234	0	16	47	1
78	2008	广东省	C27	0	18993741	49765813	1.09973	0.996837	0.986333	0.827942	1.09613	16	0	2117000000	0.718892	53649956	0.796317	3.36718	0.034313	0.006063	4.07663	0.388209	0.0694444	18	99	1
78	2009	广东省	C27	0	18074239	60375180	1.27163	1.12483	1.14628	0.967181	1.28254	17	0	2588000000	0.781156	19823890	0.856321	4.19331	0.031055	0.000193	9.07537	0.388057	0.227273	14	193	1
78	2010	广东省	C27	0	7.46377e+06	58782669	1.97519	1.68986	1.78525	1.49717	1.98916	18	0	3701000000	0.782385	29359842	0.964141	4.01525	0.02495	0.013327	1.79197	0.372463	0.237137	16	54	1
78	2011	广东省	C27	0	5.61622e+06	55581486	2.34104	1.98591	2.11733	1.77117	2.34833	19	0	4790000000	0.799178	28899077	1.09714	6.12925	0.04983	0.0128	2.11798	0.360975	0.224976	27	114	1
78	2012	广东省	F52	1	44723319	91967582	2.53329	2.11803	2.29153	1.91754	2.54119	20	0	5789000000	0.819737	20318777	1.09457	5.72855	0.04671	0.017239	2.37477	0.334094	0.146204	30	123	1
78	2013	广东省	F52	1	53366312	131500000	2.57795	2.15431	2.33256	1.95007	2.59193	21	0	7167000000	0.764565	24959061	0.996782	3.25839	0.047262	0.028595	1.46725	0.329416	0.333069	23	95	1
78	2014	广东省	F52	1	47173833	159000000	2.76044	2.30486	2.49985	2.08087	2.7803	22	0	8728000000	0.814926	18585629	1.01772	3.62998	0.054051	0.008683	2.20581	0.326474	0.380953	21	74	1
78	2015	广东省	F52	1	49480643	184600000	3.01931	2.50686	2.73517	2.27162	3.04069	23	0	9850000000	0.832078	9.9162e+06	0.871142	2.84345	0.076254	0.040627	1.34632	0.311591	0.206836	40	130	1
78	2016	广东省	F52	0	40569516	197500000	3.25279	2.67523	2.94775	2.44862	3.27391	24	0	12010000000	0.647212	12295839	0.81661	3.40971	0.069131	0.02994	1.24688	0.314217	0.169556	26	84	1
78	2017	广东省	F52	0	42702877	210600000	3.70256	3.02521	3.36081	2.78198	3.7239	25	0	21680000000	0.790373	6.91064e+06	0.808039	4.83033	0.076381	0.026691	1.27469	0.303971	0.335009	50	88	1
78	2018	广东省	F52	0	53826967	232800000	3.83754	3.1195	3.48425	2.88074	3.86168	26	0	32400000000	0.825944	24088188	0.933235	4.04107	0.092887	0.017753	1.85618	0.309353	0.384938	41	67	1
78	2019	广东省	F52	1	45698722	243600000	4.04025	3.22773	3.67016	3.03687	4.06863	27	0	34440000000	0.809302	57815061	1.00788	3.47136	0.093244	0.012507	2.27135	0.310118	0.308517	27	44	1
78	2020	广东省	F52	1	35185414	242200000	4.52342	3.60596	4.10756	3.42387	4.5879	28	0	33020000000	0.811438	56852389	1.0076	3.84727	0.139331	-0.001039	4.32893	0.316449	0.180741	59	77	1
153	2010	安徽省	C27	0	27591228	68978070	1.93449	1.60968	1.81355	1.30911	1.9478	13	1	994100000	0.40916	10901096	0.841947	2.25671	0.02495	0.031726	1.26286	0.394126	0.124646	40	163	1
153	2011	安徽省	C27	0	20605235	79236595	2.29874	1.88964	2.15673	1.55425	2.3058	14	0	1369000000	0.419497	6.02001e+06	1.1504	3.3097	0.04983	0.007528	2.16612	0.403251	0.059669	84	399	1
153	2012	安徽省	C27	1	18744258	86095364	2.48267	2.01049	2.3293	1.67786	2.49011	15	0	1495000000	0.465688	11031034	1.1429	3.20016	0.024829	0.012473	1.81105	0.398341	0.148029	40	116	1
153	2013	安徽省	C27	1	24155762	97336822	2.52486	2.04372	2.36943	1.70535	2.53782	16	0	1372000000	0.467801	11907201	0.772277	2.47174	0.02633	0.013724	1.52958	0.393844	0.225428	33	89	1
153	2014	安徽省	C27	1	24820982	107600000	2.71042	2.1916	2.54122	1.82908	2.72884	17	0	1513000000	0.487414	9.46293e+06	0.759294	2.83422	0.026696	0.018376	1.52557	0.393007	0.250101	22	60	1
153	2015	安徽省	C27	1	28051317	119500000	2.96075	2.37572	2.77348	1.99709	2.97985	18	0	1377000000	0.486291	11311423	0.674232	2.40013	0.031096	0.01365	1.72208	0.39654	0.142857	14	37	1
153	2016	安徽省	C27	0	28357202	129900000	3.19109	2.53933	2.9917	2.15319	3.20882	19	0	1795000000	0.537108	75032734	0.816618	2.58722	0.030172	0.018355	1.41243	0.40325	0.143492	14	22	1
153	2017	安徽省	C27	0	47834079	158300000	3.63423	2.87068	3.40654	2.44776	3.65172	20	0	2241000000	0.559038	121409	0.931492	2.70919	0.028249	0.023611	1.32395	0.395105	0.25	9	13	1
153	2018	安徽省	C27	0	63449675	198000000	3.77029	2.95889	3.53552	2.53899	3.79028	21	0	2543000000	0.570549	23222218	1.00179	1.43631	0.029647	0.020182	1.33566	0.399695	0.104246	0	0	1
153	2019	安徽省	C27	1	62302712	230600000	3.96548	3.05882	3.7219	2.67088	3.98893	22	0	2687000000	0.627174	39066771	0.909667	3.14925	0.035132	0.022646	1.31895	0.401551	0.296875	3	16	1
153	2020	安徽省	C27	1	64507643	260500000	4.45637	3.4138	4.18568	3.02888	4.51915	23	0	2740000000	0.601789	33988801	0.913364	2.52339	0.036148	0.028078	1.29454	0.403325	0.175575	22	24	1
403	2009	山西省	C26	0	20280678	50701694	0.841558	0.420073	0.743844	0.399836	0.85303	16	0	445000000	0.890046	971040	0.372194	7.17823	0.01952	-0.031955	8.12172	0.364999	0.665638	0	0	1
403	2010	山西省	C27	0	26745966	69842406	1.34938	0.644132	1.19612	0.617223	1.36383	17	0	505000000	0.703921	50000	0.589653	5.35447	0.02495	-0.011789	3.43754	0.375043	0.78125	2	2	3
403	2011	山西省	C27	0	269600000	328900000	1.59665	0.764946	1.41537	0.733946	1.60785	18	0	416300000	0.705722	0	0.479877	6.40514	0.04983	0.004109	1.66475	0.300427	0.402778	3	15	2
403	2012	山西省	C27	0	13730213	293300000	1.72405	0.823023	1.52881	0.791489	1.73594	19	0	423800000	0.730624	230000	0.439932	6.92661	0.024829	0.002374	2.25649	0.301405	0.444444	2	3	2
403	2013	山西省	C27	0	22400625	271700000	1.76426	0.839398	1.56534	0.804994	1.78019	20	0	428300000	0.703759	700000	0.402403	4.28983	0.02633	0.053915	1.79624	0.342947	0.153061	18	37	2
403	2014	山西省	C27	0	15717718	246700000	1.89134	0.893396	1.68004	0.864878	1.9111	21	0	435800000	0.615809	2.34909e+06	0.41003	3.74929	0.026696	0.089572	1.25079	0.326838	0.326667	17	54	2
403	2015	山西省	C27	0	19710846	229400000	2.05398	0.965864	1.82503	0.943238	2.07461	22	0	443200000	0.584694	3.46931e+06	0.395373	3.23083	0.031096	0.052825	1.33707	0.332763	0	14	34	2
403	2016	山西省	C27	0	21499531	216500000	2.20114	1.02683	1.95579	1.01573	2.22092	23	0	495200000	0.588208	6824200	0.438587	3.77091	0.030172	0.03196	1.47815	0.332877	0	31	68	2
403	2017	山西省	C27	0	22218648	206200000	2.52344	1.17313	2.24799	1.15737	2.54319	24	0	595800000	0.589444	4748900	0.518998	6.57411	0.028249	0.011544	1.6276	0.337731	0.571429	5	17	1
403	2018	山西省	C27	0	20635928	195900000	2.61476	1.20834	2.32916	1.20072	2.63672	25	0	725700000	0.529828	4.54343e+06	0.652604	5.64032	0.029647	0.056878	1.26225	0.347793	0.625	2	5	1
403	2019	山西省	C27	0	23447349	190000000	2.74171	1.2542	2.44205	1.26128	2.76671	26	0	759900000	0.369631	3635624	0.720058	3.34742	0.035132	0.124121	1.1098	0.329497	0.22449	13	17	2
403	2020	山西省	C27	0	17942465	179400000	3.06178	1.40481	2.72713	1.43296	3.10835	27	0	866200000	0.414924	4.66705e+06	0.635318	4.09072	0.036148	0.110542	1.00492	0.332159	0.0222222	1	1	2
411	2017	浙江省	F51	0	1.75384e+06	4384603	2.37403	0.382088	2.21416	0.0494185	2.39487	24	1	16440000000	0.790254	9.96199e+06	2.08153	2.96822	0.109112	0.021077	1.49249	0.269772	0.184	0	0	1
411	2018	浙江省	F51	0	1.82278e+06	5.54969e+06	2.45647	0.391029	2.29245	0.0505367	2.48014	25	1	17300000000	0.768319	10313761	2.2788	2.84973	0.101832	0.024895	1.53216	0.278586	0	1	2	1
411	2019	浙江省	F51	0	1.38233e+06	6.09957e+06	2.58689	0.408798	2.41709	0.0546691	2.61421	26	1	20420000000	0.72408	14085662	2.28432	3.27425	0.101808	0.031355	1.36403	0.276948	0.287327	0	0	1
411	2020	浙江省	F51	0	1.40455e+06	6.58918e+06	2.86231	0.427951	2.67662	0.0574787	2.90693	27	1	20630000000	0.715042	22733773	2.2229	3.36829	0.133019	0.030471	1.27583	0.27848	0	7	8	1
423	2010	山东省	C27	0	32611435	81528588	1.81494	1.41353	1.68701	1.23986	1.82661	17	1	2280000000	0.2169	3.82423e+06	0.684818	1.24788	0.02495	0.165138	0.970245	0.307106	0.361111	6	20	1
423	2011	山东省	C27	0	36301229	105600000	2.14938	1.66959	2.00156	1.46571	2.15503	18	1	2491000000	0.177752	11143138	0.652773	3.31108	0.04983	0.205913	0.979285	0.276197	0.36068	6	36	1
423	2012	山东省	C27	0	95944424	185700000	2.33007	1.79369	2.16947	1.58888	2.33636	19	1	2757000000	0.190484	13821395	0.57384	-0.405961	0.024829	0.197828	0.982725	0.262606	0.406869	27	135	1
423	2013	山东省	C27	0	102500000	260300000	2.37497	1.82868	2.21143	1.61693	2.38717	20	1	3601000000	0.149746	17046967	0.671654	-4.49229	0.02633	0.203975	0.966765	0.266914	0.252217	94	409	1
423	2014	山东省	C27	0	103800000	325100000	2.54123	1.95789	2.36214	1.72405	2.55904	21	1	3569000000	0.192	27512753	0.537406	-4.19609	0.026696	0.183953	0.974979	0.265211	0.25529	75	241	1
423	2015	山东省	C27	0	127300000	403600000	2.77827	2.13493	2.57892	1.8832	2.79822	22	1	4828000000	0.177256	13535676	0.633018	-2.38043	0.031096	0.190244	0.990955	0.274198	0.109136	65	232	1
423	2016	山东省	C27	0	134500000	477600000	2.9858	2.27287	2.77266	2.02805	3.00596	23	1	5574000000	0.157136	18475416	0.634916	-1.21718	0.030172	0.186454	0.992485	0.273492	0.290048	118	243	1
423	2017	山东省	C27	0	170500000	576500000	3.40718	2.57943	3.16057	2.30579	3.42799	24	1	6409000000	0.202369	16651324	0.595695	-1.10443	0.028249	0.165158	1.00489	0.277099	0.19281	140	336	1
423	2018	山东省	C27	0	175900000	665900000	3.52782	2.66081	3.2731	2.38615	3.55167	25	1	6194000000	0.183198	27052358	0.52908	-0.806423	0.029647	0.150441	1.00641	0.275	0.225472	96	180	1
423	2019	山东省	C27	0	145100000	711100000	3.70994	2.75662	3.44405	2.51545	3.73814	26	1	2455000000	0.139923	25267709	0.253879	2.09162	0.035132	-0.038218	4.57373	0.41926	0.328491	75	127	1
423	2020	山东省	C27	0	107100000	711500000	4.1368	3.07507	3.84327	2.82797	4.19342	27	1	2813000000	0.107124	62456423	0.311363	-0.209833	0.036148	0.003741	0.918182	0.353551	0.296819	22	31	1
504	2011	北京市	R85	0	1.11959e+06	2.79898e+06	2.0521	1.37776	1.90333	1.10516	2.05551	20	1	82065246	0.528417	3879390	0.32876	7.95486	0.202786	-0.111239	7.31672	0.249337	0.25	4	17	2
504	2012	北京市	R85	0	7.179e+06	9.55813e+06	2.21832	1.47614	2.05774	1.19531	2.22253	21	1	69286691	1.27351	2200000	1.00995	12.3328	0.122585	-1.98768	7.03732	0.184726	0	2	25	2
504	2013	北京市	R85	0	454600000	462800000	2.25615	1.50218	2.09332	1.21541	2.26804	22	1	23563355	0.971638	0	0.208753	9.2801	0.119443	0.105879	1.06408	0.381946	0.152778	4	12	2
504	2014	湖南省	R85	0	786400000	1180000000	2.42103	1.60634	2.24659	1.30149	2.43818	23	1	16358490	0.934099	0	0.172301	8.13506	0.110221	-0.249091	6.08275	0.33247	0.625	4	9	3
504	2015	湖南省	R85	0	274700000	1277000000	2.64345	1.74881	2.45297	1.42003	2.66132	24	1	11848672	1.11816	0	0.108948	9.08126	0.109489	-0.175406	15.0053	0.393566	0.444444	6	10	3
504	2016	湖南省	R85	1	317946	1086000000	2.84295	1.86062	2.63895	1.52769	2.85927	25	1	59342923	0.735191	500000	0.223288	6.4975	0.110387	0.095945	1.0973	0.21732	0.444444	2	4	3
504	2017	湖南省	R85	1	2.06306e+06	925300000	3.25375	2.11311	3.02241	1.74642	3.26973	26	1	58589000	0.682708	53000	0.166495	7.10616	0.093767	-0.089554	5.55792	0.295484	0	3	14	2
504	2018	湖南省	M75	1	11599705	798100000	3.37212	2.17478	3.13282	1.80864	3.38995	27	1	80506188	0.685587	146495	0.27832	8.05422	1	-0.111028	8.31241	0.396812	0.611111	12	21	1
504	2019	湖南省	M75	1	10928703	689300000	3.54241	2.24857	3.29188	1.90149	3.56296	28	1	111300000	0.573452	1.4164e+06	0.499982	6.39992	1	0.068085	1.5995	0.385017	0.685941	12	19	1
504	2020	湖南省	M75	0	3.46752e+06	589400000	3.98494	2.51933	3.70365	2.15455	4.03676	29	1	144800000	0.758188	1.25229e+06	0.315685	8.13506	1	0.026316	1.17361	0.388814	0.403797	15	29	1
513	2005	广东省	C27	0	62464370	156200000	0.941022	0.882001	0.841519	0.588068	0.941022	13	0	1626000000	0.427613	0	0.75158	4.89712	0.033739	0.053739	1.10642	0.36819	0.0472222	22	67	1
513	2006	广东省	C27	0	14151679	146900000	0.970495	0.904866	0.868102	0.606128	0.963552	14	0	1531000000	0.439259	0	0.614242	2.25358	0.033626	0.060741	1.13509	0.372421	0.0853782	38	177	1
513	2007	广东省	C27	0	24196161	149100000	1.04304	0.960705	0.932424	0.652279	1.03879	15	0	1736000000	0.32413	5.37841e+06	0.593439	0.171309	0.03689	0.177675	1.0276	0.341491	0.231111	24	104	1
513	2008	广东省	C27	0	25763080	152500000	1.10484	1.00556	0.987748	0.691745	1.09988	16	0	1970000000	0.372558	9.19832e+06	0.704094	1.44843	0.034313	0.024936	1.25097	0.346073	0.0655193	29	142	1
513	2009	广东省	C27	0	40343472	169900000	1.27452	1.13889	1.14516	0.801208	1.28068	17	0	2479000000	0.287711	5881749	0.830837	0.516376	0.031055	0.164447	1.02239	0.339546	0.0260417	27	183	1
513	2010	广东省	C27	0	5.68979e+06	150100000	1.97322	1.71208	1.77666	1.23601	1.98276	18	0	2523000000	0.279313	13208647	0.7446	0.543282	0.02495	0.123564	0.999204	0.312144	0.0396987	44	222	1
513	2011	广东省	C27	0	12501370	140100000	2.34716	2.0195	2.11382	1.46831	2.35044	19	0	2856000000	0.345714	32046595	0.687156	0.103953	0.04983	0.084251	0.955255	0.375693	0.0410537	34	135	1
513	2012	广东省	C27	0	169500000	288600000	2.53651	2.15478	2.28465	1.58557	2.54068	20	0	3557000000	0.435524	42064456	0.699982	1.5873	0.024829	0.084353	0.969442	0.354156	0.192438	66	214	1
513	2013	广东省	C27	0	194200000	439500000	2.58094	2.192	2.32523	1.61206	2.59092	21	0	4141000000	0.451033	38842658	0.703423	0.474462	0.02633	0.079803	0.976028	0.354375	0.179602	94	324	1
513	2014	广东省	C27	0	238800000	612400000	2.77571	2.34772	2.5035	1.73013	2.79133	22	0	4936000000	0.440964	66827495	0.759213	1.21581	0.026696	0.075812	1.03164	0.364272	0.0583678	69	203	1
513	2015	广东省	C27	0	306900000	827500000	3.0378	2.55892	2.74031	1.89067	3.05418	23	0	5865000000	0.404534	127700000	0.819621	-0.14299	0.031096	0.081654	1.03367	0.358767	0.13992	49	225	1
513	2016	广东省	C27	0	380200000	1084000000	3.2724	2.73179	2.95246	2.03778	3.28717	24	0	6752000000	0.325153	128100000	0.726715	-1.0395	0.030172	0.07882	1.00538	0.359419	0.118665	129	340	1
513	2017	广东省	C27	0	435100000	1356000000	3.73331	3.09674	3.37452	2.31922	3.74765	25	0	7417000000	0.293382	91964811	0.536615	-5.09812	0.028249	0.282286	0.993186	0.357221	0.255364	105	202	1
513	2018	广东省	C27	0	496100000	1649000000	3.87421	3.19819	3.50216	2.40585	3.89081	26	0	7479000000	0.326166	175200000	0.508142	-3.58136	0.029647	0.067769	0.822152	0.347188	0.213073	130	296	1
513	2019	广东省	C27	0	583000000	1984000000	4.06979	3.31212	3.68048	2.52959	4.08974	27	0	7789000000	0.317149	156200000	0.522055	-1.76237	0.035132	0.081305	0.872189	0.336182	0.254009	149	268	1
513	2020	广东省	C27	0	689500000	2376000000	4.57865	3.71397	4.13973	2.86899	4.6374	28	0	8679000000	0.337565	216200000	0.510927	-1.5893	0.036148	0.103509	0.958369	0.320845	0.216066	162	306	1
518	2012	江苏省	C27	0	6.16544e+06	15413598	2.3241	1.77631	2.17362	1.38604	2.32766	20	0	236700000	0.090497	1714600	0.287524	3.69332	0.024829	0.015863	0.967715	0.40383	0.171007	0	0	2
518	2013	江苏省	C27	0	6.27931e+06	19380873	2.36505	1.80956	2.21254	1.4098	2.37329	21	0	187200000	0.111607	415500	0.253768	2.68558	0.02633	-0.120917	4.81249	0.444362	0.451389	10	41	2
518	2014	江苏省	C27	0	6551100	23024842	2.54357	1.93059	2.37693	1.51403	2.55656	22	0	214800000	0.117947	137200	0.294873	3.7594	0.026696	-0.011229	10.2675	0.396783	0.424343	11	39	2
518	2015	江苏省	C27	0	61538244	81109360	2.77447	2.09377	2.58954	1.65	2.78884	23	0	210700000	0.270619	2022000	0.285004	5.48597	0.031096	-0.13529	5.72512	0.439309	0	4	5	2
518	2016	江苏省	C27	0	410200000	479200000	2.98401	2.22519	2.78795	1.77515	2.99793	24	0	288800000	0.399331	2500	0.321729	5.25697	0.030172	0.005513	2.04303	0.432013	0.285	4	4	2
518	2017	江苏省	C27	0	14616600	421900000	3.41265	2.5153	3.18719	2.02673	3.42581	25	0	300800000	0.274877	972622	0.371451	6.19545	0.028249	0.011432	1.11093	0.4085	0.148148	3	12	3
518	2018	江苏省	C27	0	9.08341e+06	367700000	3.53953	2.58831	3.30764	2.10154	3.55426	26	0	333800000	0.305737	1.52842e+06	0.427178	4.61422	0.029647	-0.032096	6.00053	0.439802	0.0693801	8	10	2
518	2019	江苏省	C27	0	40838429	353400000	3.71544	2.67183	3.4766	2.2076	3.7326	27	0	346800000	0.278996	6.08547e+06	0.456286	2.9218	0.035132	0.019104	1.11496	0.390417	0.265714	14	16	2
518	2020	江苏省	C27	0	28363213	328800000	4.19275	3.00722	3.9276	2.51072	4.24649	28	0	416900000	0.168336	3.56532e+06	0.613567	1.89692	0.036148	0.033576	1.02645	0.391867	0.330818	59	60	2
534	2014	广东省	K70	0	10706296	26765739	0.953252	0.962589	0.864794	0.156765	0.954878	22	0	468900000	0.532798	0	0.150928	1.28028	0.081155	0.011831	1.43249	0.29189	0.4725	4	7	2
534	2015	广东省	K70	0	58063456	80814334	1.05367	1.06027	0.956662	0.171452	1.05593	23	0	435700000	0.495967	3810000	0.149513	3.02461	0.105276	0.011491	1.41624	0.280142	0.302544	18	26	2
534	2016	广东省	K70	0	12308668	81000852	1.13298	1.1304	1.02942	0.184504	1.1347	24	0	171800000	0.403374	8479124	0.082635	2.78113	0.09635	0.030363	1.55708	0.453353	0.118444	34	86	2
534	2017	广东省	K70	0	22946794	91797518	1.29841	1.28544	1.18218	0.210075	1.29987	25	0	221800000	0.358626	5.31843e+06	0.105869	1.36611	0.101849	0.032032	1.13214	0.39976	0	7	33	2
534	2018	广东省	K70	0	43018860	121000000	1.34743	1.33033	1.22745	0.217414	1.3496	26	0	218100000	0.409483	11125453	0.099327	3.52834	0.095733	0.016364	1.01895	0.374042	0.363983	28	55	2
534	2019	广东省	C27	0	61750002	164600000	1.41253	1.37906	1.28753	0.228698	1.41606	27	0	455400000	0.540409	15085070	0.266107	3.26895	0.035132	0.025199	1.24681	0.406424	0.292884	16	68	2
534	2020	广东省	C27	0	82694620	222600000	1.5809	1.54328	1.44137	0.257272	1.59302	28	0	455900000	0.53347	28883214	0.259935	2.58519	0.036148	0.032381	1.13509	0.373138	0.30811	23	49	2
538	2005	云南省	C27	0	10458400	26146000	0.882171	0.825175	0.764256	0.732485	0.882171	12	1	2448000000	0.441648	0	1.52977	5.3837	0.033739	0.146981	0.970916	0.310979	0.264009	64	151	1
538	2006	云南省	C27	0	15259559	37483659	0.902518	0.842828	0.781695	0.747465	0.896714	13	1	3246000000	0.476836	0	1.46043	3.95177	0.033626	0.129407	1.00449	0.277721	0.0625	14	73	1
538	2007	云南省	C27	0	20138966	52000077	0.983731	0.897703	0.850285	0.820048	0.980784	14	1	4088000000	0.502378	2799950	1.43747	3.16411	0.03689	0.118115	0.989091	0.286002	0	3	19	1
538	2008	云南省	C27	0	42434152	86634217	1.04236	0.93761	0.901757	0.869989	1.03967	15	1	5477000000	0.354562	27461016	1.15921	-2.41434	0.034313	0.093886	1.00302	0.278826	0	10	45	1
538	2009	云南省	C27	1	94457890	168100000	1.20646	1.05705	1.0498	1.01926	1.22056	16	1	6850000000	0.39556	14798708	1.19423	2.14443	0.031055	0.101442	0.957219	0.285981	0.170833	24	86	1
538	2010	云南省	C27	1	29586391	172500000	1.88021	1.59523	1.64496	1.58104	1.8973	17	1	9324000000	0.421651	4.58589e+06	1.31997	2.74948	0.02495	0.121359	0.985994	0.268429	0.0699709	17	78	1
538	2011	云南省	C27	1	108400000	255000000	2.22471	1.87618	1.94642	1.86812	2.2356	18	1	10210000000	0.38892	21299889	1.24435	5.67578	0.04983	0.1332	0.986276	0.284393	0.153846	19	63	1
538	2012	云南省	C27	1	80004183	296700000	2.40943	1.99995	2.10751	2.02468	2.42063	19	1	12350000000	0.341024	30623669	1.28346	4.27956	0.024829	0.148398	1.00073	0.271877	0.280455	16	64	1
538	2013	云南省	C27	0	151500000	403700000	2.45221	2.03434	2.14517	2.05938	2.46941	20	1	14180000000	0.299057	57853486	1.22777	2.27255	0.02633	0.180224	1.00291	0.270415	0.266984	17	67	1
538	2014	云南省	C27	0	130600000	473800000	2.61835	2.17298	2.29372	2.19349	2.64141	21	1	16750000000	0.308801	83729681	1.15134	-0.168887	0.026696	0.152823	1.00521	0.277474	0.23028	45	239	1
538	2015	云南省	C27	0	81997207	484700000	2.85788	2.35694	2.50553	2.3936	2.88283	22	1	18370000000	0.298748	68090714	1.07502	-1.48388	0.031096	0.142843	1.00408	0.275384	0.197136	8	19	1
538	2016	云南省	C27	0	72009835	484000000	3.07779	2.51395	2.6979	2.58004	3.10323	23	1	19780000000	0.355604	77392833	0.911497	-0.793548	0.030172	0.119207	1.0264	0.284528	0.158951	29	72	1
538	2017	云南省	C27	0	63530370	474900000	3.50165	2.83928	3.07299	2.93068	3.52772	24	1	21140000000	0.345081	78369034	0.877704	0.106677	0.028249	0.113078	1.02003	0.282871	0.217758	56	157	1
538	2018	云南省	C27	0	79620638	483300000	3.62559	2.92377	3.18095	3.03286	3.65468	25	1	22540000000	0.344171	90936011	0.879208	-1.43755	0.029647	0.108295	1.04268	0.292768	0.27285	31	54	1
538	2019	云南省	C27	0	122500000	533300000	3.82022	3.02708	3.34962	3.19973	3.85391	26	1	24620000000	0.232755	217700000	0.597379	-1.31429	0.035132	0.084036	0.986712	0.298943	0.336094	36	59	1
538	2020	云南省	C27	0	126200000	579500000	4.26611	3.3714	3.73929	3.6007	4.33324	27	1	27010000000	0.305607	178600000	0.592957	-2.04745	0.036148	0.099802	0.965896	0.300427	0.184676	109	182	1
566	2005	海南省	C27	0	591800000	1479000000	0.898964	0.764167	0.783889	0.582665	0.898964	13	0	210300000	0.42042	0	0.416014	7.25307	0.033739	0.047137	1.2151	0.258468	0.5625	0	0	2
566	2006	海南省	C27	0	587500000	1845000000	0.924091	0.784564	0.805826	0.598174	0.917907	14	0	216600000	0.426924	0	0.385656	4.59109	0.033626	0.052036	1.09536	0.359993	0.180556	6	41	2
566	2007	海南省	C27	0	1.26595e+06	1570000000	0.999259	0.832398	0.870455	0.648811	0.995555	15	0	240100000	0.443146	3985800	0.380255	4.27306	0.03689	-0.047423	10.5959	0.314784	0.143492	4	5	2
566	2008	海南省	C27	0	2.52583e+06	1337000000	1.0592	0.872073	0.922859	0.688592	1.05491	16	0	370000000	0.442172	8056576	0.526369	4.37204	0.034313	0.064321	1.2253	0.309678	0.584596	12	62	2
566	2009	海南省	C27	1	3.2408e+06	1139000000	1.22436	0.989982	1.07333	0.801399	1.23237	17	0	494000000	0.473074	20105000	0.612033	3.41703	0.031055	0.08482	1.16772	0.260131	0	24	92	2
566	2010	海南省	C27	1	7.63984e+06	976100000	1.90487	1.49901	1.67554	1.2408	1.91592	18	0	567500000	0.543872	4596878	0.568694	4.17364	0.02495	0.03485	1.44541	0.333083	0.0381944	10	49	2
566	2011	海南省	C27	1	23974949	853700000	2.26308	1.76713	1.99113	1.47084	2.26786	19	0	651700000	0.340401	7507800	0.357393	2.22522	0.04983	0.054033	1.19911	0.325644	0.38966	8	32	1
566	2012	海南省	C27	1	40901892	766500000	2.44889	1.88985	2.15547	1.59068	2.45369	20	0	856800000	0.460584	8871071	0.343974	3.52758	0.024829	0.028655	1.1582	0.319492	0	10	34	1
566	2013	海南省	C27	0	69032361	720600000	2.49163	1.92154	2.19353	1.61749	2.50175	21	0	913200000	0.542144	8.23602e+06	0.293349	1.32226	0.02633	0.029313	1.41571	0.328355	0.182517	29	130	1
566	2014	海南省	C27	1	47475740	660000000	2.67112	2.05416	2.35472	1.72995	2.68646	22	0	1196000000	0.529454	24751561	0.365663	2.15409	0.026696	0.046446	1.36282	0.314928	0.272997	18	62	1
566	2015	海南省	C27	1	26301976	587300000	2.92308	2.23605	2.57787	1.88956	2.93926	23	0	1456000000	0.480438	15910593	0.336697	1.56976	0.031096	0.040493	1.37571	0.318264	0.301041	39	90	1
566	2016	海南省	C27	1	49165173	548300000	3.14992	2.38831	2.7781	2.03699	3.16522	24	0	1332000000	0.413974	38703886	0.157063	-1.34647	0.030172	0.016585	1.47514	0.327245	0.256258	25	82	1
566	2017	海南省	C27	1	47009370	513100000	3.58724	2.71025	3.16984	2.31513	3.60238	25	0	1586000000	0.518631	38462191	0.172984	1.93511	0.028249	0.007699	2.30857	0.342455	0.234888	22	46	1
566	2018	海南省	C27	0	60732831	496900000	3.71989	2.80334	3.28708	2.39932	3.73742	26	0	2086000000	0.533162	24572873	0.239132	2.19384	0.029647	0.009898	2.40439	0.345444	0.170179	37	77	1
566	2019	海南省	C27	0	147300000	569700000	3.91327	2.91802	3.45826	2.52686	3.93457	27	0	2029000000	0.57032	25958281	0.2269	2.71235	0.035132	-0.018062	8.13325	0.396546	0.168769	88	190	1
566	2020	海南省	C27	0	166400000	650700000	4.39144	3.2671	3.8795	2.8563	4.44897	28	1	1815000000	0.613627	54542741	0.214054	3.35985	0.036148	-0.063678	8.12172	0.396798	0.388346	71	103	1
590	2010	湖南省	C27	0	936032	2.34008e+06	1.80527	1.60267	1.66415	1.50327	1.81595	17	1	288400000	0.50964	537312	0.547935	3.35214	0.02495	0.082909	1.15179	0.355711	0.265	10	36	2
590	2011	湖南省	C27	0	9.67937e+06	11668439	2.13035	1.8797	1.96517	1.77394	2.1363	18	1	310100000	0.4003	3349257	0.570182	4.77486	0.04983	0.119734	1.05893	0.315712	0	0	0	2
590	2012	湖南省	C27	0	1.93298e+06	11851151	2.31276	2.00965	2.13407	1.92412	2.3185	19	1	327800000	0.320214	747760	0.516209	1.4303	0.024829	0.195459	1.01456	0.367288	0	0	0	2
590	2013	湖南省	C27	0	2.17369e+06	12247166	2.35821	2.04709	2.17686	1.95794	2.3693	20	1	229500000	0.512252	602148	0.463298	5.87625	0.02633	-0.297615	5.52714	0.440227	0	6	9	2
590	2014	湖南省	C27	0	3.59565e+06	14005744	2.5237	2.19215	2.32952	2.08637	2.54012	21	1	180900000	0.686265	930000	0.34614	6.94705	0.026696	-0.146161	11.0837	0.461387	0.31456	0	0	2
590	2015	湖南省	C27	0	3.93321e+06	15838089	2.76941	2.38688	2.55726	2.27979	2.78763	22	1	261100000	0.649673	1.39862e+06	0.501706	6.64122	0.031096	0.038085	1.07832	0.3464	0	2	4	2
590	2016	湖南省	C27	0	4.76548e+06	18227859	2.98224	2.54478	2.75484	2.45709	3.00086	23	1	280100000	0.581474	2.59239e+06	0.503284	5.31613	0.030172	0.079451	1.01908	0.341054	0	0	0	2
590	2017	湖南省	C27	1	4186717	19680397	3.39797	2.8756	3.14161	2.79193	3.4169	24	1	298700000	0.332371	2.40654e+06	0.393184	4.68783	0.028249	0.011337	0.830626	0.355559	0.0524008	0	0	2
590	2018	湖南省	C27	1	5.40259e+06	22130925	3.52176	2.96364	3.2569	2.88956	3.54328	25	1	156800000	0.290081	5.32201e+06	0.227543	0.879328	0.029647	-0.046755	6.32401	0.392386	0	2	2	2
590	2019	湖南省	C27	1	6.66317e+06	25474452	3.70388	3.06052	3.42605	3.04751	3.72976	26	1	261500000	0.265232	1.38512e+06	0.372054	1.69284	0.035132	0.050124	0.911558	0.353654	0	9	11	2
590	2020	湖南省	C27	1	6.68524e+06	28338520	4.13611	3.4133	3.825	3.42759	4.19077	27	0	226900000	0.277164	4.25351e+06	0.308343	0.913228	0.036148	0.025469	0.750346	0.365917	0	0	0	2
597	2005	辽宁省	C27	0	42251445	105600000	0.784671	0.748738	0.703311	0.454817	0.784671	12	1	1833000000	0.608302	0	0.797732	5.82031	0.033739	0.00581	1.95436	0.338618	0.6725	6	21	1
597	2006	辽宁省	C27	0	47154045	136900000	0.814037	0.773943	0.729683	0.474886	0.808253	13	1	1945000000	0.57985	0	0.868959	5.11869	0.033626	0.00889	1.7529	0.393111	0.1875	8	36	1
597	2007	辽宁省	C27	0	1.98686e+06	118400000	0.864299	0.819052	0.775911	0.497437	0.860581	14	1	3681000000	0.708574	6.17839e+06	1.2146	3.40954	0.03689	0.015401	1.65627	0.336878	0.222222	11	51	1
597	2008	辽宁省	C27	1	5.4486e+06	106100000	0.914107	0.855142	0.82101	0.527438	0.909335	15	1	4411000000	0.616339	8.2264e+06	1.12324	0.905177	0.034313	0.087217	1.26659	0.354238	0.0555556	2	5	1
597	2009	辽宁省	C27	1	101700000	191900000	1.05079	0.972526	0.939683	0.600322	1.05067	16	1	4865000000	0.662181	4.39421e+06	0.837909	1.32306	0.031055	0.078317	1.16226	0.376154	0	6	53	1
597	2010	辽宁省	C27	1	58783836	221900000	1.62022	1.46899	1.44525	0.920871	1.62345	17	1	4468000000	0.630044	28240324	0.861377	2.89162	0.02495	0.010217	2.53061	0.388746	0	10	23	1
597	2011	辽宁省	C27	1	107700000	296300000	1.9359	1.73125	1.73071	1.10229	1.93491	18	1	3506000000	0.702104	77183007	0.661194	5.14688	0.04983	-0.06526	10.2675	0.414706	0.277778	18	63	1
597	2012	辽宁省	C27	1	101000000	352800000	2.09003	1.84552	1.86637	1.18444	2.08942	19	1	3486000000	0.706934	50941967	0.644875	4.56811	0.024829	0.000906	4.20074	0.403865	0.305327	29	140	1
597	2013	辽宁省	C27	1	88333073	388200000	2.12736	1.87755	1.89965	1.20331	2.13095	20	1	3470000000	0.788334	19194447	0.512349	3.38961	0.02633	-0.021868	8.29989	0.399556	0.16213	44	175	1
597	2014	辽宁省	C27	1	98827345	428800000	2.30474	2.02814	2.05419	1.30535	2.31234	21	1	3858000000	0.677917	21836645	0.505469	2.44481	0.026696	0.009777	2.42816	0.389732	0.206996	54	149	1
597	2015	辽宁省	C27	1	97214040	461700000	2.52979	2.22495	2.25195	1.42884	2.53685	22	1	3397000000	0.723788	25605926	0.441113	2.5925	0.031096	-0.045113	5.35828	0.420582	0.280988	18	45	1
597	2016	辽宁省	C27	1	63013508	455500000	2.72429	2.38147	2.42718	1.54077	2.72796	23	1	4248000000	0.751378	39557288	0.491768	2.48357	0.030172	0.002691	4.31255	0.398999	0.248943	44	112	1
597	2017	辽宁省	C27	1	93516333	480700000	3.11788	2.71901	2.77146	1.75729	3.12007	24	1	4935000000	0.759463	35220186	0.535857	3.69252	0.028249	0.00869	2.59349	0.388473	0.230769	18	41	1
597	2018	辽宁省	C27	1	146900000	555500000	3.24176	2.82122	2.8833	1.82923	3.24509	25	0	6302000000	0.693411	48946434	0.637146	2.9349	0.029647	0.017184	1.63042	0.402459	0.239334	27	53	1
597	2019	辽宁省	C27	1	98808846	571000000	3.39507	2.93008	3.02098	1.91522	3.39997	26	0	6822000000	0.687569	47505229	0.65552	3.31604	0.035132	0.013592	1.43914	0.402684	0.160779	13	17	1
597	2020	辽宁省	C27	1	87674833	573000000	3.83863	3.28533	3.41795	2.19611	3.87651	27	0	6092000000	0.661161	73988338	0.606982	3.07621	0.036148	0.00089	2.15889	0.41259	0.334524	8	10	1
623	2005	吉林省	C27	0	93107213	232800000	0.820467	0.824324	0.713975	0.44226	0.820467	12	0	767300000	0.329185	0	0.304384	4.7039	0.033739	0.053061	1.10822	0.238234	0.444444	0	0	2
623	2006	吉林省	C27	0	37522960	235400000	0.838362	0.841945	0.729785	0.451371	0.832786	13	0	781200000	0.313528	0	0.256187	5.88897	0.033626	0.132869	1.04211	0.229529	0.125	16	58	2
623	2007	吉林省	C27	0	13641787	213700000	0.917722	0.898264	0.801506	0.495634	0.914459	14	0	839500000	0.132116	43022513	0.149889	4.53962	0.03689	0.355021	1.01641	0.200591	0.185185	7	15	2
623	2008	吉林省	C27	0	4.78346e+06	186400000	0.971199	0.937105	0.848072	0.525777	0.96764	15	0	887900000	0.109864	40974322	0.160591	1.34312	0.034313	0.153388	1.01433	0.315671	0	6	26	2
623	2009	吉林省	C27	0	13047471	171500000	1.13019	1.06014	0.980179	0.616212	1.13746	16	0	979400000	0.084029	19487522	0.143184	1.05692	0.031055	0.193436	0.989277	0.396235	0	10	38	1
623	2010	吉林省	C27	1	19083618	164900000	1.75915	1.59708	1.52019	0.960223	1.76895	17	0	1030000000	0.082605	53361205	0.14096	0.874208	0.02495	0.158931	0.99159	0.402408	0.5	8	20	1
623	2011	吉林省	C27	1	14136770	154300000	2.08244	1.87909	1.80148	1.13505	2.08642	18	0	1034000000	0.097797	80580095	0.113606	1.1079	0.04983	0.196707	0.99004	0.25244	0	8	136	2
623	2012	吉林省	C27	1	15238346	146400000	2.25936	2.00769	1.95385	1.2304	2.26314	19	0	1304000000	0.110211	52086927	0.131868	1.17755	0.024829	0.059287	0.973827	0.395351	0.323492	20	79	1
623	2013	吉林省	C27	1	45600434	170000000	2.30101	2.04334	1.98975	1.25166	2.31008	20	0	1755000000	0.11983	74482364	0.161639	0.172599	0.02633	0.087739	0.984338	0.385825	0.238889	12	64	1
623	2014	吉林省	C27	0	73480155	218000000	2.46066	2.18703	2.12525	1.33286	2.47504	21	0	1995000000	0.080649	43393908	0.162685	-0.087085	0.026696	0.102966	0.977004	0.380345	0.564815	6	20	1
623	2015	吉林省	C27	0	76961968	262300000	2.69993	2.38272	2.32774	1.45742	2.71614	22	0	2068000000	0.113463	119900000	0.117715	-0.576034	0.031096	0.13118	0.997252	0.382699	0.444444	5	10	1
623	2016	吉林省	C27	0	72513970	295400000	2.90825	2.54095	2.50769	1.57055	2.92493	23	0	2415000000	0.072096	107500000	0.134544	-0.03628	0.030172	0.081406	1.00559	0.382849	0	5	23	1
623	2017	吉林省	C27	0	71162518	322300000	3.311	2.87252	2.84924	1.78368	3.32818	24	0	2588000000	0.060306	113200000	0.136208	0.126207	0.028249	0.084428	0.982943	0.347722	0.370884	21	35	1
623	2018	吉林省	C27	0	89269930	363200000	3.43032	2.96012	2.95229	1.84611	3.45019	25	0	2806000000	0.138458	108400000	0.134804	0.224422	0.029647	0.037498	1.04482	0.378117	0.302434	18	31	1
623	2019	吉林省	C27	0	114400000	423100000	3.61224	3.05972	3.1108	1.94791	3.63641	26	0	2563000000	0.130081	114100000	0.1197	0.3435	0.035132	0.054006	1.02347	0.399766	0.296481	11	35	1
623	2020	吉林省	C27	0	67426963	427100000	4.03592	3.41237	3.47921	2.19073	4.08866	27	0	1858000000	0.139806	104000000	0.082317	0.353953	0.036148	0.061835	1.02969	0.440268	0.16	16	28	1
650	2010	江西省	C27	0	44330873	110800000	1.75939	1.57868	1.63864	1.36596	1.77044	14	0	1265000000	0.382993	6786800	0.924637	2.15681	0.02495	0.152685	0.989732	0.350307	0.625	0	0	1
650	2011	江西省	C27	1	26359916	120600000	2.075	1.85208	1.93399	1.61301	2.08022	15	0	1993000000	0.287424	8.63256e+06	1.37742	3.34693	0.04983	0.1908	0.992753	0.339797	0.255826	0	0	1
650	2012	江西省	C27	1	22099031	124600000	2.25362	1.98424	2.10221	1.74944	2.25899	16	0	1883000000	0.182733	10513461	0.996493	1.99222	0.024829	0.131817	0.988654	0.356144	0	2	3	1
650	2013	江西省	C27	1	19345041	125200000	2.30014	2.02407	2.14656	1.78023	2.31088	17	0	1613000000	0.167416	10443477	0.77269	-2.35778	0.02633	0.092756	0.991358	0.361183	0.0555556	0	0	1
650	2014	江西省	C27	1	13673449	120100000	2.46619	2.17376	2.29983	1.89672	2.48202	18	0	2006000000	0.167517	7.39288e+06	0.867586	-0.905073	0.026696	0.124698	0.992757	0.362573	0	0	0	1
650	2015	江西省	C27	1	10161103	112300000	2.70678	2.37201	2.52406	2.07199	2.72422	19	0	2236000000	0.175971	7.81436e+06	0.799628	-1.1154	0.031096	0.138007	0.98973	0.349619	0	0	0	1
650	2016	江西省	C27	0	22139078	117600000	2.91378	2.53025	2.7188	2.23312	2.93131	20	0	3148000000	0.170875	6.77934e+06	0.922943	-2.26861	0.030172	0.111463	0.9988	0.370191	0	6	13	1
650	2017	江西省	C27	1	20675883	120600000	3.32653	2.86765	3.10525	2.53727	3.34413	21	0	3342000000	0.166758	5615666	0.922345	-2.12426	0.028249	0.105858	0.97394	0.370193	0.15	24	48	1
650	2018	江西省	C27	1	36938950	139500000	3.44846	2.95791	3.22034	2.62583	3.46877	22	0	3717000000	0.151987	6.70749e+06	0.953812	-3.26963	0.029647	0.126517	0.95822	0.365353	0	17	38	1
650	2019	江西省	C27	1	33409282	151900000	3.62711	3.05749	3.38908	2.76969	3.65178	23	0	3802000000	0.126889	11560334	0.919097	-2.36314	0.035132	0.124247	0.955719	0.360518	0	18	23	1
650	2020	江西省	C27	1	28265873	157400000	4.04402	3.40439	3.77967	3.1146	4.0946	24	0	3387000000	0.110156	10777613	0.65124	-3.01553	0.036148	0.104306	0.989624	0.372173	0	2	3	1
661	2005	吉林省	C27	0	373300000	933200000	0.925407	0.800419	0.813129	0.61115	0.925407	12	1	486900000	0.704934	0	0.3447	6.72433	0.033739	-0.034742	7.31672	0.149199	0	8	25	1
661	2006	吉林省	C27	0	193200000	986400000	0.952028	0.817363	0.83666	0.627186	0.945551	13	1	588700000	0.667671	0	0.399141	4.44025	0.033626	0.014433	1.43064	0.40016	0.206349	11	66	1
661	2007	吉林省	C27	0	13424539	851900000	1.02934	0.870835	0.907116	0.681307	1.02541	14	1	656100000	0.67163	2478300	0.436922	3.322	0.03689	0.010541	1.54016	0.38596	0	2	7	1
661	2008	吉林省	C27	1	9.99553e+06	734100000	1.09053	0.913242	0.961176	0.722849	1.08498	15	1	769600000	0.630745	4948770	0.519641	2.99891	0.034313	0.03303	1.53107	0.38895	0.0658436	14	45	1
661	2009	吉林省	C27	1	8.37827e+06	632400000	1.26363	1.03653	1.10707	0.842879	1.26897	16	1	977600000	0.554468	8.91403e+06	0.660032	1.31223	0.031055	0.084538	1.10515	0.316665	0.125	16	81	1
661	2010	吉林省	C27	1	42964503	580500000	1.95826	1.56175	1.70947	1.30511	1.96696	17	1	1079000000	0.543646	25374110	0.661869	2.61546	0.02495	0.071861	1.03456	0.324617	0.208333	20	65	1
661	2011	吉林省	C27	1	71136870	564500000	2.33165	1.85405	2.03884	1.54867	2.33403	18	1	1169000000	0.540351	39766090	0.62889	4.45206	0.04983	0.080082	1.03155	0.32915	0.202923	29	77	1
661	2012	吉林省	C27	0	73310713	553200000	2.52256	1.98705	2.20387	1.67542	2.52477	19	1	1589000000	0.436626	18043368	0.760976	3.3759	0.024829	0.173536	1.01044	0.30128	0.236111	10	26	1
661	2013	吉林省	C27	0	81431010	551600000	2.56802	2.02414	2.24346	1.7044	2.57539	20	1	1837000000	0.39257	13815387	0.730465	0.726101	0.02633	0.15011	1.00814	0.284245	0.33489	12	113	1
661	2014	吉林省	C27	0	120700000	589600000	2.75782	2.1646	2.40534	1.82318	2.77051	21	1	2014000000	0.350592	18147744	0.718552	0.581711	0.026696	0.141091	0.992439	0.291751	0.486667	6	39	1
661	2015	吉林省	C27	0	157200000	658400000	3.01587	2.35349	2.62676	1.98977	3.0294	22	1	2128000000	0.361767	17683898	0.629561	-2.02589	0.031096	0.141134	0.976547	0.282212	0.242023	25	170	1
661	2016	吉林省	C27	0	212000000	771600000	3.24702	2.50525	2.8294	2.14352	3.25923	23	1	2557000000	0.282593	28627605	0.467064	-0.388831	0.030172	0.109119	0.977125	0.274601	0.337128	31	97	1
661	2017	吉林省	C27	0	263700000	919500000	3.70842	2.834	3.22421	2.44037	3.72046	24	1	3566000000	0.29261	18298934	0.558022	1.87901	0.028249	0.126181	0.991681	0.280535	0.272459	33	90	1
661	2018	吉林省	C27	0	285900000	1067000000	3.84483	2.9179	3.34391	2.52806	3.85913	25	1	4537000000	0.327952	25794909	0.571015	0.95517	0.029647	0.155403	0.981641	0.215663	0.346007	15	76	1
661	2019	吉林省	C27	0	286300000	1194000000	4.03974	3.01346	3.51488	2.6613	4.05744	26	1	6120000000	0.307654	20310777	0.579632	0.874878	0.035132	0.184665	0.98235	0.192428	0.323984	24	49	1
661	2020	吉林省	C27	0	474900000	1490000000	4.5448	3.38086	3.95726	3.0098	4.59993	27	1	7076000000	0.268417	68516069	0.50916	2.70527	0.036148	0.196363	0.98338	0.171806	0.194326	33	44	1
705	2010	浙江省	F51	0	18260543	45651359	1.66938	1.22047	1.55579	0.92309	1.67815	17	1	1391000000	0.503068	2018500	1.36199	2.3505	0.117092	0.021402	1.18704	0.350537	0.562778	6	36	1
705	2011	浙江省	F51	0	9.17026e+06	47973914	1.99726	1.44536	1.86111	1.10455	2.00065	18	1	1552000000	0.551046	2388800	1.40866	4.23679	0.095915	0.027467	1.18475	0.343214	0.444444	2	12	1
705	2012	浙江省	F51	1	10846547	51624373	2.15645	1.54335	2.01034	1.19094	2.15964	19	1	1635000000	0.328037	2600350	1.09681	0.853443	0.083136	0.028642	1.1529	0.336219	0.361111	6	29	1
705	2013	浙江省	F51	1	12854660	56735377	2.19501	1.57106	2.04705	1.21175	2.2023	20	1	1809000000	0.324508	4.09123e+06	1.15738	1.10222	0.087107	0.03773	0.919453	0.332986	0.298354	6	14	1
705	2014	浙江省	F51	1	14363075	62588146	2.35732	1.68061	2.19714	1.30371	2.36894	21	1	1853000000	0.321773	2.60376e+06	1.1546	1.02092	0.071319	0.022641	0.880642	0.347803	0.296875	4	6	1
705	2015	浙江省	F51	1	15187708	68387632	2.56666	1.81675	2.38966	1.41995	2.57864	22	1	1917000000	0.340293	13130137	1.11625	1.42259	0.087835	0.019125	0.934816	0.349272	0	2	2	1
705	2016	浙江省	F51	1	13487722	71617209	2.75993	1.93693	2.57239	1.52725	2.77006	23	1	2153000000	0.348689	4.05045e+06	1.20964	1.30811	0.103248	0.023178	0.882114	0.357461	0	0	0	1
705	2017	浙江省	F51	1	18726189	79600817	3.1611	2.19033	2.94635	1.74776	3.17096	24	1	2241000000	0.322559	2.1697e+06	1.25683	1.60766	0.109112	0.03069	0.894644	0.353207	0	0	0	1
705	2018	浙江省	F51	1	27266025	94926719	3.27509	2.2544	3.05458	1.81224	3.2868	25	1	2412000000	0.319304	7.26616e+06	1.34795	1.53018	0.101832	0.033879	0.912106	0.359178	0	1	1	1
705	2019	浙江省	F51	1	23153412	103800000	3.43862	2.33074	3.21115	1.90136	3.45275	26	1	2692000000	0.338722	3.63407e+06	1.25288	0.654814	0.101808	0.082699	0.957387	0.35896	0	1	1	1
705	2020	浙江省	F51	1	18636799	106900000	3.88192	2.61333	3.62868	2.16864	3.9297	27	1	2838000000	0.347719	6.55202e+06	1.27341	0.864822	0.133019	0.034374	0.898314	0.360326	0.455	6	13	1
710	2010	四川省	C37	0	29029427	72573568	0.373275	0.173069	0.344209	0.322416	0.371057	13	1	429600000	0.681101	193900	1.21107	3.41854	0.200036	0.019769	1.38656	0.344319	0	2	20	1
710	2011	四川省	C37	0	31552557	93240090	0.46502	0.222531	0.43055	0.403425	0.461978	14	1	369900000	0.65515	305000	1.15324	7.83085	0.220385	0.000778	5.6666	0.349861	0.0530303	20	111	2
710	2012	四川省	C36	0	9.27976e+06	88533838	0.505106	0.234892	0.468332	0.437679	0.501221	15	0	298600000	0.63732	54000	0.970851	6.07683	0.236953	0.00065	4.08825	0.326504	0.406389	5	25	2
710	2013	四川省	C36	0	10608302	85862064	0.519009	0.242362	0.481117	0.450044	0.515118	16	0	235100000	0.704944	26000	0.639465	8.07469	0.237078	-0.015191	8.31241	0.337745	0.0816327	3	42	2
710	2014	四川省	C36	0	10253337	83236092	0.559558	0.260393	0.517696	0.484996	0.556007	17	0	243600000	0.708361	347800	0.613751	3.76974	0.254895	0.015232	2.14051	0.355668	0.226003	19	51	2
710	2015	四川省	C36	0	10685375	81436053	0.602022	0.286948	0.556737	0.519328	0.598345	18	0	203800000	0.764096	157600	0.461144	8.27647	0.337804	-0.026076	6.00053	0.371827	0.296728	19	57	2
710	2016	四川省	C36	0	11290696	80511341	0.637347	0.301324	0.590195	0.549101	0.63239	19	0	218300000	0.79185	52019436	0.451387	8.55625	0.330877	-0.007638	5.72512	0.380045	0.5625	7	15	2
710	2017	四川省	M74	0	30439246	98873887	0.761474	0.380631	0.700323	0.658364	0.756601	20	0	1018000000	0.136147	4478274	0.648357	0.016368	0.115994	0.135322	0.987959	0.380353	0.136667	10	20	1
710	2018	四川省	M74	0	67404957	151400000	0.78303	0.390469	0.720249	0.676028	0.778632	21	0	1215000000	0.108208	5.89623e+06	0.661061	-0.689981	0.097052	0.119271	1.0239	0.367927	0.0832099	33	50	1
710	2019	四川省	M74	1	87394166	216100000	0.814734	0.410878	0.749594	0.702836	0.810584	22	0	1343000000	0.23521	9.99768e+06	0.527112	1.2547	0.10155	0.126147	0.998445	0.341709	0.259798	24	61	1
710	2020	四川省	M74	1	90136168	273800000	0.936176	0.465009	0.860944	0.815543	0.936386	23	0	1271000000	0.253246	14589611	0.474846	1.7121	0.131614	0.063408	1.05962	0.400297	0.322697	32	72	1
739	2010	山东省	C27	0	45263297	113200000	1.12259	0.832054	1.04778	0.860615	1.12662	13	0	1408000000	0.561648	8.85435e+06	0.824573	2.44213	0.02495	0.010849	2.37562	0.408731	0.301901	23	124	1
739	2011	山东省	C27	0	64061373	160200000	1.34712	0.9806	1.25613	1.03522	1.34833	14	0	1385000000	0.608746	11413261	0.744258	3.75115	0.04983	0.001567	11.4071	0.408739	0.238375	15	68	1
739	2012	山东省	C27	0	88891667	225100000	1.44472	1.03439	1.34613	1.10716	1.44685	15	0	3139000000	0.667519	21060086	0.84731	3.48438	0.024829	0.03276	1.5511	0.380855	0.264884	32	253	1
739	2013	浙江省	C27	0	91428814	282800000	1.4667	1.04882	1.3669	1.12307	1.47179	16	0	3457000000	0.601517	25125535	0.826915	2.0905	0.02633	0.03453	1.18886	0.386515	0.192569	51	219	1
739	2014	浙江省	C27	0	136900000	377200000	1.59615	1.14373	1.48761	1.22578	1.60407	17	0	3769000000	0.544443	37672677	0.836214	0.105485	0.026696	0.064545	1.18129	0.387922	0.265442	40	179	1
739	2015	浙江省	C27	0	157200000	477900000	1.7461	1.24765	1.62578	1.34112	1.75287	18	0	3843000000	0.552026	49423559	0.804076	1.0233	0.031096	0.038597	1.1135	0.385789	0.235084	21	52	1
739	2016	浙江省	C27	0	161100000	567300000	1.88333	1.34628	1.75593	1.44758	1.88671	19	0	4211000000	0.534345	43635308	0.849302	1.93511	0.030172	0.046788	1.03983	0.391561	0.0914482	21	59	1
739	2017	浙江省	C27	0	183400000	665600000	2.14967	1.53959	2.00455	1.6503	2.15149	20	0	4826000000	0.464079	47141420	0.975513	2.03219	0.028249	0.045086	1.28012	0.388038	0.236956	20	40	1
739	2018	浙江省	C27	0	210600000	776300000	2.24018	1.60433	2.0902	1.72194	2.24255	21	0	5382000000	0.418463	69285803	1.10879	0.482471	0.029647	0.064438	1.00528	0.381916	0.351964	20	44	1
739	2019	浙江省	C27	0	239400000	899300000	2.34421	1.67022	2.18935	1.79929	2.34699	22	0	5984000000	0.422317	89408796	1.1055	-0.859012	0.035132	0.084844	1.02029	0.376449	0.271271	15	39	1
739	2020	浙江省	C27	0	247600000	1012000000	2.66634	1.87492	2.49297	2.07911	2.69827	23	0	6501000000	0.41417	95201649	1.05135	0.073483	0.036148	0.108973	1.06922	0.385076	0.209631	21	29	1
756	2011	山东省	C27	0	29448941	73622352	1.67839	1.39153	1.56197	1.08797	1.68235	18	1	2652000000	0.417567	29259000	0.97781	2.81608	0.04983	0.026503	1.39983	0.367595	0.066358	25	88	1
756	2012	山东省	C27	0	82251303	144800000	1.80557	1.47386	1.67822	1.16806	1.81096	19	1	2680000000	0.510238	43103000	0.818991	3.41791	0.024829	0.007238	2.72248	0.380039	0.301123	34	117	1
756	2013	山东省	C27	0	63808145	186900000	1.83497	1.49687	1.70559	1.18586	1.84447	20	1	2842000000	0.533215	55578000	0.823425	2.21635	0.02633	0.009952	2.71312	0.377652	0.104617	41	142	1
756	2014	山东省	C27	1	69862697	228700000	1.98802	1.6192	1.84428	1.28439	2.00129	21	1	3196000000	0.549634	112500000	0.845612	1.81983	0.026696	0.016097	1.78791	0.377029	0.177778	11	31	1
756	2015	山东省	C27	1	96271005	290700000	2.17466	1.76276	2.01537	1.40392	2.18738	22	1	3187000000	0.55832	25220870	0.800742	1.53042	0.031096	0.020927	1.57412	0.368451	0.153333	13	25	1
756	2016	山东省	C27	1	85586955	332700000	2.34469	1.89417	2.17532	1.51454	2.35441	23	1	3543000000	0.559729	19010196	0.850126	1.64874	0.030172	0.028171	1.32405	0.367113	0.211506	13	30	1
756	2017	山东省	C27	1	119500000	402200000	2.67421	2.15423	2.47747	1.72422	2.68265	24	1	3926000000	0.510879	12508306	0.85628	1.53846	0.028249	0.041954	1.29736	0.360551	0.283001	22	37	1
756	2018	山东省	C27	0	135000000	476900000	2.78321	2.23535	2.58023	1.7945	2.79292	25	1	4396000000	0.527302	21165013	0.880279	1.1806	0.029647	0.046362	1.10593	0.358174	0.295539	36	66	1
756	2019	山东省	C27	1	165800000	571200000	2.91948	2.32227	2.70837	1.88061	2.93072	26	1	4653000000	0.5167	40280545	0.871038	1.83563	0.035132	0.050204	1.12736	0.355731	0.135272	27	45	1
756	2020	山东省	C27	1	207900000	693400000	3.29675	2.59499	3.06015	2.15458	3.34005	27	1	4955000000	0.521879	38647497	0.846698	1.7992	0.036148	0.048938	1.20336	0.358238	0.192551	33	43	1
766	2005	吉林省	C27	0	164200000	410600000	0.903201	0.85768	0.801326	0.709103	0.903201	12	1	141200000	0.959106	0	0.127536	10.5632	0.033739	0.007658	1.65412	0.437654	0	4	25	2
766	2006	吉林省	C27	0	614400000	963400000	0.925529	0.878314	0.821305	0.723538	0.919871	13	1	143300000	0.354373	0	0.177581	5.07959	0.033626	0.020744	0.861405	0.0400846	0.125	4	17	2
766	2007	吉林省	C27	0	13018218	831900000	1.00535	0.933336	0.894496	0.793774	1.00212	14	0	150600000	0.33669	6260000	0.187279	4.19334	0.03689	0.023262	0.995463	0.441908	0.125	8	27	2
766	2008	吉林省	C27	0	7.17439e+06	714300000	1.06643	0.975314	0.948935	0.84282	1.06274	15	0	153000000	0.317289	1800000	0.196967	3.31605	0.034313	0.021168	1.00009	0.336055	0	4	30	2
766	2009	吉林省	C27	0	10358385	617500000	1.23464	1.09912	1.09135	0.987932	1.24774	16	1	160600000	0.328286	5034700	0.193463	3.34886	0.031055	0.034273	1.00052	0.442524	0.49	0	0	2
766	2010	吉林省	C27	0	8.42965e+06	533300000	1.93179	1.65859	1.70247	1.53319	1.94793	17	0	156900000	0.339804	4500000	0.187888	2.76842	0.02495	0.013315	1.00187	0.428564	0	4	7	2
766	2011	吉林省	C27	0	6.25461e+06	459600000	2.28584	1.9461	2.01719	1.81223	2.29523	18	0	163800000	0.309937	4875000	0.206259	4.05872	0.04983	0.012777	1.00036	0.340035	0.121728	10	17	2
766	2012	吉林省	C27	0	5.80589e+06	396400000	2.47519	2.07286	2.18314	1.96423	2.48479	19	1	115100000	0.30762	475000	0.14264	4.57162	0.024829	0.00431	1.00816	0.444372	0	3	9	2
766	2013	吉林省	C27	0	5.3517e+06	342300000	2.52062	2.10933	2.22308	1.99816	2.53589	20	0	132500000	0.444368	5000000	0.133499	2.52759	0.02633	0.003697	1.51374	0.478764	0	18	29	2
766	2014	吉林省	C27	0	1.70458e+06	292700000	2.69609	2.25713	2.37389	2.12908	2.71699	21	0	185600000	0.487007	490000	0.162117	3.0506	0.026696	0.004018	1.53993	0.446175	0.134921	15	36	2
766	2015	吉林省	C27	0	6.48001e+06	255300000	2.94322	2.44877	2.58732	2.32345	2.96558	22	0	175000000	0.459446	608500	0.047539	3.80242	0.031096	0.001651	1.09228	0.495632	0.271605	15	26	2
766	2016	吉林省	C27	0	33758852	250700000	3.17006	2.61419	2.7879	2.50454	3.19243	23	0	750100000	0.215342	14617137	0.160287	1.41991	0.030172	0.039958	1.06405	0.370812	0.204082	5	10	1
766	2017	吉林省	C27	0	45656121	258800000	3.60941	2.95632	3.16838	2.84496	3.63215	24	0	1323000000	0.228451	7.09096e+06	0.265663	1.79912	0.028249	0.044892	1.09173	0.380541	0	22	36	1
766	2018	吉林省	C27	0	53644746	273600000	3.73968	3.04687	3.28383	2.94442	3.76539	25	0	1768000000	0.208321	32370033	0.349262	1.25937	0.029647	0.054897	1.09353	0.392988	0	8	10	1
766	2019	吉林省	C27	0	61847258	294400000	3.93846	3.15056	3.46076	3.10632	3.96867	26	0	1641000000	0.432534	36744093	0.420857	2.73258	0.035132	-0.434848	7.03732	0.415706	0.157407	16	25	1
766	2020	吉林省	C27	1	40356308	290600000	4.40261	3.51555	3.87205	3.49637	4.46737	27	0	917200000	0.536812	40223937	0.223385	2.75639	0.036148	-0.072464	9.97634	0.495255	0.295455	22	27	1
788	2005	重庆市	C27	0	248300000	620700000	0.56636	0.441495	0.510702	0.415036	0.56636	12	0	472000000	0.691513	0	0.660917	8.07469	0.033739	0.01821	2.00919	0.430411	0.4575	2	13	1
788	2006	重庆市	C27	0	249500000	777100000	0.59388	0.46223	0.535275	0.437212	0.589333	13	0	507400000	0.636335	0	0.677921	5.12368	0.033626	0.017986	2.23174	0.36181	0.064	10	65	1
788	2007	重庆市	C27	0	163600000	824100000	0.617676	0.481455	0.55627	0.450132	0.61473	14	0	543900000	0.600349	1710000	0.719814	3.70368	0.03689	0.017256	2.75225	0.431292	0.236111	8	21	1
788	2008	重庆市	C27	0	64297578	764800000	0.655204	0.505748	0.590165	0.477937	0.651251	15	0	528700000	0.605379	4819980	0.689482	2.33783	0.034313	0.01682	2.49308	0.417704	0	2	6	1
788	2009	重庆市	C27	0	5.55792e+06	655600000	0.7439	0.571557	0.671569	0.539221	0.74378	16	0	839900000	0.561103	11911853	0.668374	2.50591	0.031055	0.051324	1.29365	0.400463	0.625	6	32	1
788	2010	重庆市	C27	0	7.54423e+06	564800000	1.14868	0.875121	1.04099	0.827403	1.15114	17	0	1202000000	0.570731	6020360	0.656394	1.60117	0.02495	0.135934	1.12219	0.371297	0.317227	29	114	1
788	2011	重庆市	C27	0	9.89554e+06	490000000	1.38319	1.03702	1.25508	0.996708	1.38235	18	1	1766000000	0.621211	11517208	0.712232	4.58202	0.04983	0.04186	1.18952	0.349942	0.361667	36	103	1
788	2012	重庆市	C27	0	27561043	444100000	1.48416	1.09631	1.34629	1.06684	1.4837	19	1	1757000000	0.697721	11552316	0.535053	4.72406	0.024829	0.020601	1.16515	0.344163	0.267762	39	123	1
788	2013	重庆市	C27	0	27730668	405200000	1.50799	1.11285	1.368	1.08288	1.51011	20	1	2077000000	0.721491	9.09894e+06	0.547751	3.52436	0.02633	0.017715	1.29205	0.363386	0.346271	32	99	1
788	2014	重庆市	C27	0	53565467	398000000	1.63967	1.19952	1.48959	1.18137	1.64432	21	1	2017000000	0.75428	10984907	0.491279	3.54467	0.026696	-0.008231	8.12172	0.377973	0.405948	32	101	1
788	2015	重庆市	C27	0	10605389	348900000	1.7924	1.31477	1.62883	1.29193	1.79557	22	1	1781000000	0.638146	7648210	0.643667	1.59646	0.031096	0.003753	3.13195	0.33403	0.138889	9	21	2
788	2016	重庆市	C27	0	4.13684e+06	300700000	1.93134	1.41277	1.75483	1.39381	1.93074	23	1	1827000000	0.442488	62700	1.01395	3.42664	0.030172	0.005469	1.427	0.337196	0.222415	18	34	2
788	2017	重庆市	C27	0	10035955	265600000	2.20984	1.61873	2.00759	1.59116	2.20749	24	1	1866000000	0.435803	5.65062e+06	1.03371	2.74505	0.028249	0.015964	1.05772	0.335657	0.319116	20	34	2
788	2018	重庆市	C27	0	13097912	238900000	2.30091	1.68737	2.08948	1.65949	2.29883	25	1	1955000000	0.43586	7.42343e+06	1.08082	0.539197	0.029647	0.021011	1.09668	0.342719	0.0889657	16	28	2
788	2019	重庆市	C27	0	21746562	224800000	2.40712	1.76183	2.18536	1.73401	2.4052	26	1	2082000000	0.493412	4.53943e+06	1.01984	2.72535	0.035132	0.020276	1.08347	0.34143	0.25114	15	28	2
788	2020	重庆市	C27	0	19310083	210400000	2.74106	1.99388	2.48909	2.00335	2.76829	27	1	1631000000	0.44	2.78465e+06	0.857437	2.90547	0.036148	0.016987	1.17134	0.351	0.358611	8	15	2
790	2005	四川省	C27	0	810100000	2025000000	0.795987	0.810103	0.705913	0.621115	0.795987	17	1	187800000	0.403882	0	0.264343	4.23611	0.033739	0.00265	2.92808	0.379931	0	8	32	2
790	2006	四川省	C27	0	804200000	2526000000	0.814173	0.827424	0.721959	0.633463	0.808792	18	1	227000000	0.38775	0	0.320378	4.40865	0.033626	0.007092	1.54923	0.338362	0	2	5	2
790	2007	四川省	C27	0	11705841	2159000000	0.890192	0.883029	0.787854	0.69668	0.886981	19	1	273800000	0.411782	600000	0.391149	3.87355	0.03689	-0.001272	4.82183	0.408953	0.299094	0	0	2
790	2008	四川省	C27	0	12072884	1847000000	0.942576	0.921994	0.835581	0.739342	0.938756	20	1	347600000	0.471341	1855000	0.463307	3.16285	0.034313	0.006334	1.7597	0.421017	0	2	18	2
790	2009	四川省	C27	1	8.5743e+06	1578000000	1.09541	1.04171	0.974659	0.867656	1.10531	21	1	363800000	0.434457	957725	0.535256	2.49711	0.031055	0.007318	1.93274	0.402427	0.5	1	1	2
790	2010	四川省	C33	1	13307127	1355000000	1.72242	1.57066	1.5413	1.34583	1.73493	22	0	452600000	0.401104	10000	0.635553	3.00847	0.244074	0.015658	1.46244	0.401396	0	2	7	1
790	2011	四川省	C33	1	3.74392e+06	1155000000	2.03657	1.84276	1.82329	1.59009	2.04297	23	0	497900000	0.428828	44904694	0.639565	4.70967	0.216372	0.023342	1.30146	0.392557	0	10	34	2
790	2012	四川省	C33	1	28264975	1010000000	2.2109	1.96879	1.9783	1.72486	2.21737	24	0	523600000	0.401343	21271548	0.636659	5.00193	0.209934	0.03593	1.16855	0.379028	0.264	15	48	2
790	2013	四川省	C33	0	26371172	885200000	2.25346	2.00478	2.01664	1.75515	2.26506	25	0	589800000	0.421391	1626830	0.650128	2.22631	0.19303	0.049478	1.12595	0.373449	0.208333	22	88	2
790	2014	四川省	C33	0	26562978	779000000	2.40676	2.14398	2.1536	1.86987	2.42344	26	0	470300000	0.404916	681100	0.497124	2.86074	0.207235	0.062203	1.09703	0.398243	0	8	12	1
790	2015	四川省	C27	1	26400522	688500000	2.62842	2.32676	2.35393	2.0424	2.6469	27	0	410500000	0.369928	2.59918e+06	0.500419	4.02454	0.031096	-0.040404	5.72512	0.412856	0.2	5	7	2
790	2016	四川省	C27	1	29544773	614800000	2.82625	2.48018	2.53169	2.2014	2.84514	28	0	507600000	0.38971	633863	0.527201	2.69361	0.030172	0.075614	1.04633	0.39001	0	5	11	2
790	2017	四川省	C27	1	28277167	550900000	3.2197	2.80263	2.88549	2.50124	3.23923	29	0	513700000	0.367401	7.04744e+06	0.445643	0.744928	0.028249	0.129457	1.0292	0.400145	0.0694444	5	14	2
790	2018	四川省	C27	1	26271962	494500000	3.33257	2.8854	2.98614	2.58852	3.35496	30	0	534600000	0.229271	1.60778e+06	0.584277	0.005886	0.029647	0.028751	0.854118	0.394358	0.213152	9	14	2
790	2019	四川省	C27	0	20797144	441100000	3.50934	2.98466	3.14276	2.73068	3.53596	31	0	618600000	0.226426	1.13799e+06	0.654672	0.653423	0.035132	0.054135	0.907924	0.389282	0	10	12	2
790	2020	四川省	C27	0	18723676	393700000	3.90834	3.32225	3.50076	3.07111	3.96195	32	0	626400000	0.199611	3.18223e+06	0.666052	0.97549	0.036148	0.032821	0.843709	0.400334	0.15	29	32	2
813	2015	新疆维吾尔自治区	B09	0	736372	1.84093e+06	2.52836	2.23246	2.31081	1.49297	2.54316	20	1	452500000	0.303912	10882308	0.258978	0.767232	0.170584	0.015253	1.15555	0.396746	0.345119	8	33	1
813	2016	新疆维吾尔自治区	B09	0	41500894	43065684	2.72001	2.38422	2.48731	1.60813	2.73499	21	0	1273000000	0.044659	2.11935e+06	0.367462	-4.03512	0.187277	0.167866	1.00198	0.245054	0.14406	19	51	1
813	2017	新疆维吾尔自治区	C27	0	41314877	77920709	3.10344	2.70963	2.83206	1.83026	3.1178	22	0	1930000000	0.115503	1.56603e+06	0.43205	-1.52072	0.028249	0.15476	0.991801	0.250758	0.338014	22	33	2
813	2018	新疆维吾尔自治区	C27	0	62570902	128800000	3.22494	2.80572	2.94504	1.9044	3.24141	23	0	2778000000	0.108104	2.93539e+06	0.555729	-0.353104	0.029647	0.15714	0.985586	0.283548	0.160262	16	29	2
813	2019	新疆维吾尔自治区	C27	0	83515904	193000000	3.38505	2.91343	3.09251	1.99561	3.404	24	0	1473000000	0.053334	20818356	0.299431	-3.41855	0.035132	0.056632	0.99777	0.332654	0.0631019	38	78	2
813	2020	新疆维吾尔自治区	C27	0	39053120	203100000	3.81025	3.26624	3.48377	2.28588	3.8633	25	0	794400000	0.069751	5.74832e+06	0.150461	-3.62763	0.036148	0.04276	0.949278	0.287752	0.239023	37	49	1
908	2005	湖南省	C34	0	512300000	1281000000	0.936436	0.875559	0.871656	0.667706	0.936436	7	1	214400000	0.607611	0	0.255222	8.36725	0.084545	0.003528	6.64577	0.310229	0	9	37	2
908	2006	湖南省	C34	0	494100000	1583000000	0.961834	0.896871	0.895859	0.68286	0.955268	8	1	241000000	0.590994	0	0.288919	5.6986	0.100585	0.003243	11.0837	0.317736	0	10	22	2
908	2007	湖南省	C34	0	1.25811e+06	1347000000	1.04277	0.954919	0.971491	0.746806	1.03871	9	1	186500000	0.586249	206000	0.230519	5.35447	0.067859	0.007066	6.00053	0.358479	0.444444	0	0	2
908	2008	湖南省	C34	0	105322	1145000000	1.10455	0.997381	1.0303	0.792519	1.09985	10	1	207500000	0.657675	817770	0.219161	3.57716	0.049898	-0.032287	8.13325	0.332705	0.154926	19	122	2
908	2009	湖南省	C34	0	615591	973600000	1.27969	1.12762	1.19031	0.927054	1.2868	11	1	225800000	0.871726	110000	0.30119	5.22583	0.044684	-0.310944	4.79422	0.398119	0.142857	16	124	2
908	2010	湖南省	C34	0	377568	828000000	1.99098	1.70136	1.85298	1.43691	2.00118	12	1	201200000	0.877284	0	0.461183	5.08779	0.048313	0.006219	7.71799	0.38799	0.41	2	16	2
908	2011	湖南省	C34	0	2.66852e+06	706400000	2.36314	2.00333	2.19972	1.7001	2.36681	13	1	125500000	0.998124	26400	0.329889	9.30584	0.041026	-0.135377	1.09228	0.434731	0.197168	119	476	2
908	2012	湖南省	C34	0	1.61943e+06	602100000	2.55999	2.13942	2.38469	1.8421	2.56355	14	1	131000000	1.16252	18200	0.392473	12.1314	0.112706	-0.164659	7.71799	0.420362	0.235017	49	208	2
908	2013	湖南省	C34	0	333476	512100000	2.60619	2.17719	2.42843	1.87408	2.61525	15	1	150000000	0.984237	597200	0.496787	9.36442	0.110334	0.010148	2.86005	0.366296	0.261496	47	203	2
908	2014	湖南省	C34	0	51023336	486300000	2.79693	2.33319	2.60324	2.00021	2.81153	16	0	1743000000	0.480595	14832317	1.0228	1.30948	0.119526	0.134506	1.09232	0.277513	0.301988	40	114	1
908	2015	湖南省	C27	0	71504378	484900000	3.06566	2.54092	2.84973	2.18511	3.08142	17	0	2179000000	0.346886	19968112	0.714287	-0.791652	0.031096	0.107532	1.11012	0.335296	0.326959	23	50	1
908	2016	湖南省	C27	0	119900000	532000000	3.30285	2.71083	3.07335	2.35525	3.31784	18	0	2330000000	0.491163	27352000	0.514316	1.36504	0.030172	0.075595	1.13786	0.345829	0.330025	35	73	1
908	2017	湖南省	C27	0	139000000	591200000	3.76667	3.06966	3.50364	2.6771	3.78159	19	0	2246000000	0.466004	30561295	0.530659	2.18514	0.028249	0.038042	1.36895	0.372169	0.315365	32	87	1
908	2018	湖南省	C27	0	176200000	678700000	3.90589	3.16604	3.63535	2.77209	3.9234	20	0	2182000000	0.452455	29154256	0.49467	1.44033	0.029647	0.037982	1.33666	0.361706	0.306959	57	92	1
908	2019	湖南省	C27	0	151400000	728300000	4.11082	3.27675	3.83174	2.92244	4.1323	21	0	1115000000	0.553615	26098493	0.308967	3.12865	0.035132	-0.211847	8.63191	0.493628	0.35746	58	94	1
908	2020	湖南省	C27	0	149700000	768800000	4.60763	3.65907	4.30003	3.29353	4.66466	22	0	724300000	0.76276	28444883	0.326362	5.21979	0.036148	-0.42948	1.09228	0.503816	0.197048	36	49	1
915	2005	山东省	S90	0	6135697	15339242	0.921208	0.862253	0.855885	0.718264	0.921208	12	1	336100000	0.63925	716.91	0.352996	6.66718	0.047597	0.027488	1.55297	0.330102	0.312636	0	0	1
915	2006	山东省	S90	0	11767561	24805917	0.945282	0.88272	0.87846	0.733915	0.93921	13	1	534900000	0.610961	0	0.564645	4.65819	0.04951	0.033246	1.47593	0.331693	0	12	41	1
915	2007	山东省	S90	0	13946835	35031864	1.02456	0.937621	0.952514	0.802727	1.02143	14	1	492400000	0.603785	4685300	0.499024	3.71527	0.076932	0.035348	1.45687	0.315679	0.301826	0	0	2
915	2008	山东省	S90	0	9.80141e+06	39578499	1.08628	0.978994	1.01069	0.851875	1.08321	15	1	515200000	0.573945	5524700	0.517686	2.50637	0.094919	0.053104	1.31784	0.309099	0	3	35	2
915	2009	山东省	S90	0	10141419	43783143	1.25531	1.10247	1.16394	0.996514	1.26648	16	1	477000000	0.525359	9889000	0.450029	1.87694	0.061829	0.088447	1.28571	0.263491	0.122449	8	30	2
915	2010	山东省	S90	1	5.41336e+06	42629028	1.94511	1.65389	1.80577	1.54337	1.95935	17	1	518500000	0.429433	315000	0.492173	1.77867	0.055226	0.116391	1.20107	0.269701	0	2	9	2
915	2011	山东省	C27	1	42308798	78543472	2.30447	1.94255	2.14374	1.82432	2.31277	18	1	647400000	0.336616	1600000	0.618325	2.56031	0.04983	0.140995	1.17806	0.276615	0	0	0	2
915	2012	山东省	C27	1	18042333	84804285	2.49434	2.06858	2.31917	1.97621	2.50279	19	1	748900000	0.29498	3361607	0.618723	1.63259	0.024829	0.166143	1.14926	0.302277	0	1	1	1
915	2013	山东省	C27	1	26319872	98403514	2.53735	2.103	2.35932	2.00995	2.55154	20	1	982100000	0.271167	3.95328e+06	0.688141	0.329276	0.02633	0.172899	1.15857	0.304325	0	2	6	1
915	2014	山东省	C27	1	40678678	124300000	2.71759	2.24939	2.52239	2.14309	2.73763	21	1	1223000000	0.241689	7.27284e+06	0.702911	-0.855784	0.026696	0.197621	1.1035	0.305072	0.409722	5	17	1
915	2015	山东省	C27	1	41967357	147600000	2.97194	2.44414	2.75446	2.33905	2.99337	22	1	1092000000	0.192871	13036930	0.592513	-0.974202	0.031096	0.125653	1.19051	0.317729	0.3	6	34	1
915	2016	山东省	C27	1	47074171	172600000	3.20383	2.60952	2.97072	2.52132	3.22502	23	1	1363000000	0.214685	8.82169e+06	0.622318	-1.40887	0.030172	0.141389	1.06777	0.311259	0.174667	15	56	1
915	2017	山东省	C27	1	38375214	185100000	3.64519	2.9498	3.37649	2.86416	3.66651	24	1	1536000000	0.200491	7.38764e+06	0.636839	-1.15444	0.028249	0.162462	1.01713	0.290495	0.0489796	13	28	1
915	2018	山东省	C27	1	42978058	200300000	3.77899	3.04098	3.50149	2.96512	3.80294	25	1	1288000000	0.19275	10545496	0.526339	-3.45407	0.029647	0.082613	1.00312	0.324749	0.271605	15	37	1
915	2019	山东省	C27	1	89860671	260100000	3.9784	3.14475	3.68837	3.12669	4.00661	26	1	1494000000	0.18567	15412884	0.570966	-0.493228	0.035132	0.113885	0.991431	0.29012	0.32419	11	41	1
915	2020	山东省	C27	0	84431271	305500000	4.45859	3.51416	4.13738	3.52268	4.52387	27	1	1502000000	0.20561	19003070	0.49284	-2.38383	0.036148	0.144173	0.986646	0.245031	0.266013	16	22	1
919	2010	江苏省	C27	0	35268672	88171680	1.91225	1.64818	1.78966	1.60811	1.92649	12	1	2000000000	0.19844	3.53408e+06	0.787653	-0.198822	0.02495	0.084811	0.981574	0.362131	0.555556	0	0	1
919	2011	江苏省	C27	0	117400000	192300000	2.26186	1.93469	2.11824	1.89925	2.27019	13	1	2038000000	0.213981	1374668	0.762952	0.597817	0.04983	0.071197	0.975028	0.35684	0.0347222	12	33	1
919	2012	江苏省	C27	0	28491033	192000000	2.45192	2.06436	2.2976	2.05944	2.46018	14	1	2079000000	0.22918	621334	0.720543	0.132363	0.024829	0.056038	0.982613	0.366059	0.0189504	16	57	1
919	2013	江苏省	C27	0	30343244	193500000	2.4969	2.10083	2.3404	2.09527	2.51077	15	1	2336000000	0.220899	1.83194e+06	0.788559	-1.96226	0.02633	0.057519	0.971362	0.365629	0.25	6	8	1
919	2014	江苏省	C27	0	33055770	197500000	2.66965	2.24777	2.49927	2.23201	2.68914	16	1	2468000000	0.240527	4.305e+06	0.765261	-1.33957	0.026696	0.067683	0.958931	0.366409	0	4	6	1
919	2015	江苏省	C27	0	33528845	201400000	2.92128	2.44209	2.73173	2.43716	2.94249	17	1	2854000000	0.240434	7909808	0.836665	-0.509095	0.031096	0.068049	0.998534	0.364278	0.1	6	17	1
919	2016	江苏省	C27	0	28810410	200000000	3.14726	2.60489	2.94527	2.62713	3.16873	18	1	3158000000	0.208638	3.92366e+06	0.927621	-0.031237	0.030172	0.057631	1.00717	0.367925	0.062457	0	0	1
919	2017	江苏省	C27	0	22588055	192600000	3.5838	2.94407	3.35323	2.98463	3.60562	19	1	2775000000	0.208222	1.74478e+06	0.827544	-1.23228	0.028249	0.044836	1.02173	0.365965	0.0467836	2	6	1
919	2018	江苏省	C27	0	24630489	188400000	3.71282	3.03221	3.47549	3.08882	3.73741	20	1	2447000000	0.164455	4.32814e+06	0.746236	-2.16748	0.029647	0.074359	0.994356	0.367184	0	5	11	1
919	2019	江苏省	C27	0	30932244	191000000	3.91124	3.13319	3.66564	3.2587	3.94027	21	1	2104000000	0.176422	7.64622e+06	0.609599	-1.74768	0.035132	0.04417	0.974649	0.358706	0.175317	27	36	1
919	2020	江苏省	C27	0	30456789	192800000	4.37107	3.49446	4.10081	3.66631	4.43315	22	1	2066000000	0.198532	8.54408e+06	0.584497	-0.287809	0.036148	0.021864	0.90213	0.371578	0.308415	51	64	1
931	2010	北京市	K70	0	5.96928e+06	14923208	1.79649	1.53605	1.6441	1.15667	1.80517	11	0	2405000000	0.78187	3.49486e+06	0.648034	3.67666	0.056752	0.00415	2.00515	0.361285	0	6	40	1
931	2011	北京市	K70	0	4.25373e+06	16938452	2.13019	1.80895	1.95425	1.3698	2.13315	12	0	2989000000	0.817245	5.50804e+06	0.764082	5.38632	0.066139	0.012909	1.89334	0.356897	0	4	32	1
931	2012	北京市	E49	0	327842	14725526	2.30587	1.93076	2.11367	1.48221	2.30871	13	0	2950000000	0.802254	5.42804e+06	0.779416	6.02018	1	0.00749	2.22089	0.339794	0.5	2	8	1
931	2013	北京市	E49	0	115674	12632371	2.34836	1.9652	2.15256	1.5078	2.35592	14	0	3232000000	0.853781	2.7265e+06	0.829647	3.08793	1	-0.048448	8.12172	0.34403	0	5	28	1
931	2014	北京市	E49	1	17693835	28431350	2.52222	2.11033	2.30746	1.61252	2.53531	15	0	2702000000	0.724722	7.92693e+06	1.20662	5.13783	1	0.005447	2.82605	0.356856	0	4	13	1
931	2015	北京市	S90	1	3417023	27583671	2.7642	2.30375	2.52528	1.76202	2.778	16	0	955100000	0.688667	3.37553e+06	0.391035	3.83466	0.116075	0.056036	1.39249	0.449407	0.408163	2	13	1
931	2016	北京市	S90	1	9.10093e+06	32547054	2.97544	2.45876	2.71882	1.89869	2.98842	17	0	1305000000	0.660986	22646761	0.469834	3.68374	0.150845	0.014309	2.24085	0.432121	0.0702941	0	0	1
931	2017	北京市	S90	1	11321705	38986701	3.39146	2.7879	3.09282	2.15886	3.40439	18	0	1513000000	0.509306	13068372	0.477038	2.24343	0.109723	0.011939	1.882	0.434144	0	13	31	1
931	2018	北京市	C27	1	20224828	53363524	3.51738	2.87937	3.20879	2.23694	3.53287	19	0	1497000000	0.463328	11412487	0.502748	2.36179	0.029647	0.034267	1.28718	0.440341	0	7	9	1
931	2019	北京市	C27	1	46143498	91502493	3.69457	2.97927	3.3715	2.35471	3.71392	20	0	1772000000	0.481596	5.44464e+06	0.596069	2.97902	0.035132	0.035216	1.33561	0.442391	0.031944	0	0	1
931	2020	北京市	C27	1	48436735	126200000	4.14194	3.32503	3.78407	2.6598	4.1934	21	0	1476000000	0.44695	5.94255e+06	0.517965	2.25949	0.036148	0.016031	1.75281	0.450023	0.03	10	13	1
950	2010	重庆市	C26	0	53516984	133800000	1.9564	1.6846	1.77601	1.34002	1.96754	11	1	1923000000	0.419287	1673700	0.506035	1.86721	0.021725	0.031808	0.960672	0.336263	0.234537	32	87	1
950	2011	重庆市	C26	0	12270545	126000000	2.32252	1.97966	2.11002	1.58967	2.32723	12	1	2337000000	0.419094	1474682	0.598478	2.77688	0.019378	0.020486	1.50799	0.334716	0.0554522	36	111	1
950	2012	重庆市	C26	0	2.73201e+06	109800000	2.5118	2.10937	2.281	1.71754	2.5165	13	1	2997000000	0.530832	2240121	0.641032	2.2152	0.015097	0.023154	1.44303	0.346392	0.0785964	14	49	1
950	2013	重庆市	C26	0	303169	93656139	2.55554	2.14503	2.32097	1.74615	2.56556	14	1	3082000000	0.627839	62524256	0.524789	1.98672	0.027872	0.000924	10.5959	0.358047	0.131163	25	140	1
950	2014	重庆市	C26	0	7.28048e+06	86888197	2.7471	2.30091	2.49599	1.87102	2.76242	15	1	2643000000	0.696282	1.91792e+06	0.434599	3.28405	0.02389	-0.052793	10.2675	0.396944	0.249145	44	157	1
950	2015	重庆市	C26	0	8.82334e+06	82678311	3.00944	2.50933	2.73537	2.0433	3.02531	16	1	2947000000	0.718556	10519713	0.546503	3.1782	0.033968	-0.060285	6.22935	0.379614	0.307461	34	129	1
950	2016	重庆市	C26	0	15534717	85811281	3.24446	2.68301	2.949	2.20298	3.25887	17	1	2265000000	0.808917	10566591	0.470141	3.66759	0.037165	-0.122033	4.32893	0.417656	0.270464	28	53	1
950	2017	重庆市	C26	0	5.89869e+06	78838279	3.69447	3.03794	3.35924	2.50404	3.70821	18	1	20030000000	0.523062	16860384	1.51561	2.65063	0.036831	0.075819	1.2417	0.27913	0.190921	42	98	1
950	2018	重庆市	F51	0	10573046	77585583	3.83482	3.13904	3.48613	2.59665	3.85068	19	1	21780000000	0.596934	11943563	1.28277	3.73938	0.101832	0.037331	1.26794	0.282747	0.293047	34	72	1
950	2019	重庆市	F51	0	2.00756e+06	67955308	4.03121	3.25135	3.66329	2.73281	4.05033	20	1	28090000000	0.65221	51399712	1.32825	3.0638	0.101808	0.037062	1.421	0.28725	0.252585	19	34	1
950	2020	重庆市	F51	0	24465211	82227223	4.52805	3.63812	4.11454	3.09489	4.58564	21	1	37310000000	0.753006	47463362	1.06568	3.58162	0.133019	0.02704	1.51045	0.290623	0.175077	51	58	1
952	2010	湖北省	C27	0	20817579	52043947	0.983558	0.579488	0.921727	0.482222	0.986179	17	1	447300000	0.393713	12214549	0.349112	2.0754	0.02495	0.006822	1.91799	0.408504	0.231111	6	44	1
952	2011	湖北省	C27	0	13707264	57944619	1.18501	0.685462	1.11095	0.586684	1.1855	18	1	409300000	0.426815	6.94962e+06	0.300875	3.14124	0.04983	0.00053	5.35828	0.404228	0.15	10	47	1
952	2012	湖北省	C27	0	9.96587e+06	59218800	1.27909	0.734325	1.19925	0.630018	1.27992	19	1	355500000	0.511529	17161892	0.253318	3.43399	0.024829	-0.06655	10.0966	0.456994	0.4	15	91	2
952	2013	湖北省	C27	0	15105615	65441596	1.30214	0.746407	1.22122	0.641843	1.30539	20	1	436700000	0.526338	40923750	0.313876	2.54087	0.02633	-0.003194	5.14755	0.430474	0	3	16	2
952	2014	湖北省	C27	0	20842786	76468143	1.41601	0.80962	1.32745	0.697662	1.42167	21	1	432600000	0.680596	10021030	0.307025	4.09542	0.026696	-0.145085	6.06937	0.44512	0.444444	2	2	2
952	2015	湖北省	C27	0	11709291	76707213	1.5434	0.883784	1.4464	0.75758	1.54846	22	1	496400000	0.682942	28282467	0.345745	4.05828	0.031096	0.011363	2.69479	0.368806	0.64	10	23	1
952	2016	湖北省	C27	1	22197989	87399120	1.65649	0.950618	1.55338	0.811806	1.65851	23	1	630700000	0.596556	10149392	0.437439	2.87524	0.030172	0.08894	1.2161	0.328291	0	6	28	1
952	2017	湖北省	C27	1	35909178	110200000	1.91563	1.10096	1.79667	0.940168	1.91669	24	1	696800000	0.533928	4227619	0.488193	2.22992	0.028249	0.064594	1.30917	0.332593	0.291512	14	31	1
952	2018	湖北省	C27	1	46690991	140400000	1.99074	1.14781	1.86744	0.975896	1.99272	25	1	712200000	0.479735	11357123	0.498339	1.45755	0.029647	0.10241	1.16341	0.300053	0.232381	27	47	1
952	2019	湖北省	C27	1	37876603	157200000	2.08754	1.20567	1.95924	1.01792	2.09015	26	1	607000000	0.454122	36302604	0.414003	1.65351	0.035132	0.047089	1.3165	0.360611	0.180441	12	16	1
952	2020	湖北省	C27	1	27015834	160600000	2.36237	1.35503	2.21806	1.17699	2.38331	27	1	567700000	0.310062	17676242	0.347659	0.743669	0.036148	0.035515	1.42148	0.372312	0	12	14	1
953	2020	广西壮族自治区	C26	0	5.91401e+06	14785024	2.22878	1.16164	2.00555	1.77935	2.25258	27	0	200900000	0.515202	2.15245e+06	0.647136	1.47671	0.044079	0.090199	1.2132	0.39377	0	0	0	3
963	2010	浙江省	F51	0	79419178	198500000	1.7477	1.33487	1.63235	0.968585	1.75553	11	0	8303000000	0.683754	35023339	2.10823	3.05995	0.117092	0.093021	1.12397	0.307286	0.323099	20	140	1
963	2011	浙江省	F51	0	87001080	255800000	2.08806	1.58275	1.95048	1.15617	2.09067	12	0	10050000000	0.692913	12441538	1.90484	5.46712	0.095915	0.083176	1.17146	0.298991	0.228678	19	158	1
963	2012	浙江省	F52	0	115600000	333000000	2.25684	1.69071	2.10922	1.24705	2.2596	13	0	13150000000	0.641817	30218204	2.22967	4.37871	0.04671	0.094905	1.17308	0.298268	0.185672	76	189	1
963	2013	浙江省	F52	0	156800000	439900000	2.29893	1.72215	2.14942	1.26842	2.30633	14	0	14990000000	0.607066	28866100	2.17869	0.696544	0.047262	0.097435	1.12885	0.295703	0.272534	16	53	1
963	2014	浙江省	F52	0	167100000	541000000	2.47372	1.84833	2.31089	1.36383	2.48577	15	0	16870000000	0.720374	31927962	2.10358	1.08945	0.054051	0.104667	1.13134	0.298735	0.194303	54	128	1
963	2015	浙江省	F52	0	177900000	637700000	2.69974	2.00661	2.51961	1.48703	2.71226	16	0	19250000000	0.715924	34611802	1.90304	1.07643	0.076254	0.100915	1.14497	0.291618	0.403881	12	38	1
963	2016	浙江省	F52	0	211500000	753500000	2.90208	2.14093	2.71118	1.60054	2.91257	17	0	22400000000	0.471388	49236117	1.7556	-0.649415	0.069131	0.10621	1.04999	0.304651	0.26922	35	144	1
963	2017	浙江省	F52	0	349100000	989600000	3.32755	2.42974	3.1085	1.82818	3.33772	18	0	24200000000	0.449002	87996714	1.74089	0.952315	0.076381	0.118109	1.02043	0.305188	0.09625	26	85	1
963	2018	浙江省	F52	0	509600000	1351000000	3.44962	2.50596	3.22441	1.89601	3.46187	19	0	25880000000	0.457494	80998442	1.59561	0.786138	0.092887	0.124636	1.03011	0.312093	0.303285	46	93	1
963	2019	浙江省	F52	0	743000000	1891000000	3.61956	2.59362	3.3873	1.99047	3.63465	20	0	29420000000	0.400548	113600000	1.6514	1.0657	0.093244	0.136294	1.00071	0.308764	0.343526	62	101	1
963	2020	浙江省	F52	0	639800000	2247000000	4.08011	2.90724	3.82201	2.26648	4.12824	21	0	27790000000	0.372787	192000000	1.39178	0.267792	0.139331	0.12023	1.0099	0.31503	0.24372	101	125	1
989	2010	湖南省	C27	0	29343125	73357812	1.83394	1.60023	1.67896	1.35204	1.84389	11	0	1039000000	0.206414	8.08635e+06	0.645604	-1.27185	0.02495	0.093751	0.925811	0.347851	0.333333	12	56	1
989	2011	湖南省	C27	1	13732808	76086949	2.17406	1.88484	1.99468	1.59856	2.17792	12	0	1038000000	0.193524	5.83645e+06	0.639367	-0.156651	0.04983	0.112263	0.929284	0.334857	0.0922727	17	135	1
989	2012	湖南省	C27	1	24207620	88881526	2.35833	2.01626	2.16238	1.73393	2.3621	13	0	940200000	0.202921	8.74409e+06	0.566325	0.925578	0.024829	0.060704	0.961198	0.380004	0.0886752	30	107	1
989	2013	湖南省	C27	1	27930084	103500000	2.40312	2.05353	2.20337	1.76473	2.41231	14	0	1087000000	0.18443	11095285	0.64082	-3.68436	0.02633	0.119007	0.97971	0.372637	0.236443	71	288	1
989	2014	湖南省	C27	1	28919599	116900000	2.57392	2.19903	2.35554	1.88235	2.58841	15	0	1251000000	0.251309	9.89919e+06	0.653853	0.775716	0.026696	0.114428	0.993798	0.382444	0.241665	50	172	1
989	2015	湖南省	C27	1	21834334	121200000	2.82696	2.39929	2.58295	2.06016	2.84303	16	0	772100000	0.152761	9233575	0.194933	-8.50486	0.031096	0.105356	0.975131	0.227065	0.456978	16	53	1
989	2016	湖南省	C27	1	62630125	165600000	3.04348	2.55573	2.78077	2.22013	3.05979	17	0	2359000000	0.137648	29887701	0.557298	-3.56455	0.030172	0.135887	0.973004	0.33866	0.39207	31	81	1
989	2017	湖南省	C27	1	70261430	211000000	3.47206	2.89289	3.16625	2.52458	3.48879	18	0	3301000000	0.233379	31824505	0.646475	-0.908797	0.028249	0.121251	0.977678	0.355755	0.229184	27	68	1
989	2018	湖南省	C27	0	61663276	241100000	3.59768	2.98042	3.28144	2.61354	3.61704	19	0	2669000000	0.178599	81825375	0.602544	-0.855682	0.029647	0.063376	0.990348	0.385097	0.255092	21	38	1
989	2019	湖南省	C27	0	71789129	276700000	3.78908	3.08065	3.45736	2.75623	3.81269	20	0	2642000000	0.18614	49117456	0.649105	-2.34757	0.035132	0.038063	0.991565	0.388852	0.125611	44	66	1
989	2020	湖南省	C27	0	79030654	314200000	4.23353	3.43518	3.86773	3.10077	4.28651	21	0	2937000000	0.225985	28000574	0.70187	-1.84823	0.036148	0.053189	0.998572	0.382271	0.107183	50	55	1
999	2005	广东省	C27	0	6.97106e+06	17427639	0.873116	0.844446	0.78423	0.53754	0.873116	6	1	2969000000	0.660339	4.50019e+06	0.421604	7.55957	0.033739	0.016578	1.91099	0.284172	0.0729167	29	125	2
999	2006	广东省	C27	0	18893589	33707082	0.894302	0.863154	0.803304	0.548708	0.888667	7	1	2909000000	0.639219	0	0.406533	4.6344	0.033626	0.02361	1.8959	0.302685	0.159979	42	196	2
999	2007	广东省	C27	0	58119442	86770462	0.970614	0.920058	0.871235	0.60062	0.968417	8	1	3375000000	0.629062	795134	0.437112	3.4281	0.03689	0.036547	1.26521	0.235825	0.166667	21	60	2
999	2008	广东省	C27	0	18906704	92661597	1.02599	0.960129	0.921101	0.635358	1.02402	9	1	4130000000	0.324416	11055307	0.854444	1.31469	0.034313	0.107126	1.00889	0.268671	0.358135	27	83	2
999	2009	广东省	C27	1	49858497	128600000	1.19284	1.09048	1.07587	0.743488	1.20145	10	1	4635000000	0.298317	13046508	0.861722	-1.7146	0.031055	0.135239	0.999778	0.235015	0.0177778	58	170	2
999	2010	广东省	C27	1	72303261	181600000	1.85867	1.64373	1.68092	1.14865	1.87042	11	1	4040000000	0.267173	10708783	0.716637	-0.549543	0.02495	0.141041	0.985921	0.336071	0.0376599	36	140	1
999	2011	广东省	C27	1	53090483	207500000	2.19686	1.93206	1.98815	1.35755	2.20271	12	1	4989000000	0.361687	18183477	0.727095	0.960105	0.04983	0.107267	0.983456	0.342065	0.157986	40	174	1
999	2012	广东省	C27	1	138900000	315200000	2.38298	2.06739	2.15718	1.47436	2.38946	13	1	6216000000	0.352553	85598861	0.800136	0.78472	0.024829	0.125527	0.9902	0.326851	0.282561	66	270	1
999	2013	广东省	C27	1	167500000	435400000	2.43035	2.1056	2.20087	1.50206	2.44277	14	1	6995000000	0.378957	29197898	0.76169	-0.417344	0.02633	0.118588	0.996148	0.321071	0.297491	85	220	1
999	2014	广东省	C27	1	192700000	562800000	2.60885	2.26036	2.36357	1.60893	2.62685	15	1	6479000000	0.344205	34421374	0.682143	-0.590806	0.026696	0.100508	1.00582	0.32271	0.3035	72	298	1
999	2015	广东省	C27	1	198500000	676900000	2.86485	2.47002	2.59719	1.76813	2.88445	16	1	6999000000	0.361513	69066914	0.657294	0.312909	0.031096	0.106055	1.00294	0.328266	0.323452	93	367	1
999	2016	广东省	C27	1	224200000	799600000	3.08372	2.63502	2.79703	1.9054	3.10299	17	1	7926000000	0.356441	113300000	0.662772	0.687919	0.030172	0.089122	1.00983	0.338949	0.40217	121	328	1
999	2017	广东省	C27	1	246500000	926200000	3.51837	2.9883	3.19717	2.17066	3.53762	18	1	9667000000	0.374845	182400000	0.686607	0.345072	0.028249	0.081904	1.01621	0.340517	0.307947	105	238	1
999	2018	广东省	C27	1	359300000	1146000000	3.64974	3.08542	3.31778	2.25022	3.67169	19	1	11330000000	0.380558	183100000	0.744747	0.181691	0.029647	0.081801	0.995907	0.342804	0.333693	116	222	1
999	2019	广东省	C27	1	376100000	1351000000	3.83518	3.19393	3.48795	2.36758	3.86138	20	1	12200000000	0.359223	202300000	0.73131	0.441859	0.035132	0.106403	0.995035	0.344001	0.325299	152	249	1
999	2020	广东省	C27	1	405000000	1553000000	4.28465	3.5623	3.89567	2.66546	4.34023	21	1	11250000000	0.361247	218900000	0.61959	0.336697	0.036148	0.07349	0.972239	0.34111	0.227814	138	164	1
2001	2005	浙江省	C26	0	175750	439375	0.52784	0.2439	0.492159	0.384754	0.52784	6	0	1257000000	0.599792	0	0.63209	7.17823	0.021098	0.030031	1.51569	0.381235	0.499375	7	50	1
2001	2006	浙江省	C26	0	7.59671e+06	7.97017e+06	0.552101	0.260633	0.515772	0.404005	0.5502	7	0	1612000000	0.668901	0	0.662316	4.36712	0.023248	0.01075	2.21317	0.361406	0.257627	22	167	1
2001	2007	浙江省	C26	0	21965641	28740289	0.569173	0.269276	0.53146	0.412322	0.569887	8	0	1736000000	0.659366	3580787	0.691249	3.63644	0.025194	0.030152	1.71831	0.388795	0.530731	22	199	1
2001	2008	浙江省	C26	1	75343157	99772403	0.602076	0.279297	0.563207	0.436571	0.603468	9	0	3171000000	0.479692	12820962	0.891924	-3.99437	0.020843	0.389703	1.11355	0.188849	0.155256	22	150	1
2001	2009	浙江省	C26	1	97155785	182000000	0.677861	0.309974	0.633439	0.489419	0.684512	10	0	2768000000	0.292129	17727146	0.688459	-2.45706	0.01952	0.264901	1.04602	0.292696	0.292859	23	249	1
2001	2010	浙江省	C26	1	89983503	244700000	1.05903	0.502353	0.989187	0.754089	1.06868	11	0	3188000000	0.212707	13523694	0.559916	-2.592	0.021725	0.188229	1.05188	0.282861	0.265175	37	278	1
2001	2011	浙江省	C27	1	124100000	332000000	1.27337	0.595131	1.18815	0.90732	1.2808	12	0	3435000000	0.212015	10667787	0.531922	-0.933195	0.04983	0.162897	1.05157	0.299509	0.332009	34	268	1
2001	2012	浙江省	C27	1	135000000	417200000	1.36683	0.629448	1.27451	0.970859	1.37531	13	0	3275000000	0.227534	12361208	0.463482	-0.354902	0.024829	0.108509	1.02598	0.303227	0.251222	42	491	1
2001	2013	浙江省	C27	1	158700000	513400000	1.38729	0.638002	1.29382	0.984562	1.39872	14	0	3799000000	0.232041	21007322	0.49529	-3.5532	0.02633	0.103101	1.04374	0.326509	0.278135	88	749	1
2001	2014	浙江省	C27	1	184400000	620800000	1.51147	0.707598	1.40924	1.07637	1.52558	15	0	3708000000	0.23111	17884786	0.456414	-2.5298	0.026696	0.088564	1.05916	0.326138	0.460816	64	228	1
2001	2015	浙江省	C27	0	165000000	692600000	1.65406	0.765452	1.54077	1.17819	1.66707	16	0	3387000000	0.274672	26554843	0.393093	-1.02419	0.031096	0.040089	0.998097	0.364927	0.276817	107	406	1
2001	2016	浙江省	C27	0	202900000	791600000	1.78296	0.831435	1.66291	1.27172	1.79253	17	0	4144000000	0.290971	33531063	0.411579	-1.88315	0.030172	0.107392	0.99707	0.311239	0.222844	101	405	1
2001	2017	浙江省	C27	1	254200000	927100000	2.04025	0.950249	1.90334	1.45147	2.04836	18	0	5421000000	0.230256	370900000	0.342912	-3.84268	0.028249	0.094254	1.07136	0.305609	0.227304	109	309	1
2001	2018	浙江省	C27	1	329900000	1118000000	2.12608	0.989565	1.98468	1.5152	2.13488	19	0	7329000000	0.260766	73611616	0.395871	-2.73054	0.029647	0.141256	1.00666	0.266186	0.299589	148	499	1
2001	2019	浙江省	C27	1	305800000	1256000000	2.2295	1.03193	2.0833	1.58453	2.23871	20	0	6325000000	0.407028	90721134	0.267389	0.195341	0.035132	0.076366	1.06194	0.298619	0.249521	154	367	1
2001	2020	浙江省	C27	1	380100000	1448000000	2.52957	1.14223	2.36613	1.82842	2.56451	21	0	8509000000	0.371983	121300000	0.333821	0.023665	0.036148	0.115779	1.0741	0.28187	0.245035	127	210	1
2004	2005	重庆市	C27	0	1972000000	4930000000	0.66419	0.555699	0.599121	0.419724	0.66419	4	0	273500000	0.077791	0	0.572363	2.69494	0.033739	0.108603	0.960115	0.233133	0	12	58	2
2004	2006	重庆市	C27	0	948000000	5138000000	0.693571	0.58144	0.625391	0.441913	0.687889	5	0	289300000	0.31654	0	0.372806	1.79451	0.033626	0.076972	0.989635	0.322478	0.166627	28	107	2
2004	2007	重庆市	C27	0	2.88428e+06	4370000000	0.72679	0.611441	0.65484	0.455786	0.72276	6	0	489100000	0.328647	1670000	0.452282	2.45671	0.03689	0.204496	1.05299	0.360165	0.249407	18	112	2
2004	2008	重庆市	C27	0	43475523	3758000000	0.769779	0.638945	0.693856	0.483882	0.765651	7	0	550900000	0.285483	3251630	0.505317	0.15599	0.034313	0.079065	1.14955	0.39786	0.119251	34	117	1
2004	2009	重庆市	C27	0	44266727	3239000000	0.876073	0.723485	0.791448	0.545749	0.876395	8	0	520100000	0.214941	13814746	0.476398	2.11739	0.031055	0.113077	1.05145	0.37844	0.287327	71	411	1
2004	2010	重庆市	C27	0	47890822	2801000000	1.35885	1.10237	1.23266	0.837369	1.36194	9	0	500900000	0.237477	8439371	0.398442	2.03418	0.02495	0.099518	1.01999	0.34799	0.0852399	89	387	2
2004	2011	重庆市	C27	0	19788729	2401000000	1.62474	1.29672	1.47519	1.00666	1.62399	10	0	576100000	0.382744	20718205	0.152313	0.490426	0.04983	0.073623	1.04354	0.36862	0.187457	63	259	2
2004	2012	重庆市	C27	0	59319744	2100000000	1.75096	1.37947	1.58932	1.0785	1.75081	11	0	3497000000	0.500716	23416457	0.654716	2.31325	0.024829	0.062613	1.19768	0.362845	0.25122	67	360	1
2004	2013	重庆市	C26	0	119200000	1904000000	1.77992	1.40172	1.61576	1.09456	1.78349	12	0	4002000000	0.475353	18072276	0.583661	1.3592	0.027872	0.041449	1.27265	0.347272	0.168769	59	287	1
2004	2014	重庆市	C26	0	98501626	1717000000	1.93355	1.52441	1.75697	1.19379	1.94041	13	0	4333000000	0.582392	37888827	0.358685	-1.26731	0.02389	0.032871	1.38808	0.359269	0.200604	100	326	1
2004	2015	重庆市	C26	0	201400000	1661000000	2.12232	1.67174	1.92919	1.30714	2.12833	14	0	5470000000	0.471831	31961351	0.313251	-0.498747	0.033968	0.033324	1.20734	0.340158	0.168473	134	321	1
2004	2016	重庆市	C26	0	198800000	1611000000	2.2881	1.79775	2.07984	1.41081	2.29066	15	0	6259000000	0.558185	76428099	0.292753	0.925458	0.037165	0.025247	1.28316	0.351557	0.204905	119	224	1
2004	2017	重庆市	C26	0	206500000	1575000000	2.61439	2.05145	2.3765	1.6088	2.61527	16	0	7919000000	0.542914	49226214	0.313128	0.768246	0.036831	0.020408	1.82854	0.37317	0.262491	166	357	1
2004	2018	重庆市	C26	0	257800000	1597000000	2.72249	2.13436	2.47392	1.67812	2.7243	17	0	8925000000	0.519833	60961327	0.398231	0.899649	0.036201	0.030989	1.40325	0.34756	0.25044	136	266	1
2004	2019	重庆市	C26	0	205300000	1563000000	2.85345	2.22264	2.59211	1.75457	2.85629	18	0	8375000000	0.502796	85774933	0.378856	1.16898	0.038568	0.034986	1.4474	0.352174	0.215693	144	198	1
2004	2020	重庆市	C26	0	227000000	1555000000	3.22348	2.4849	2.92838	2.02251	3.25616	19	0	8973000000	0.499163	128200000	0.38533	1.16009	0.044079	0.031708	1.51055	0.362898	0.144959	114	130	1
2007	2005	河南省	C27	0	562700000	1407000000	0.758214	0.491014	0.70506	0.395421	0.758214	13	0	361300000	0.21314	0	0.516115	2.38155	0.033739	0.073168	1.016	0.375011	0.666667	0	0	2
2007	2006	河南省	C27	0	2080000000	3276000000	0.785516	0.502016	0.730444	0.409468	0.780202	14	0	358000000	0.279015	0	0.432605	4.94832	0.033626	0.095719	0.99085	0.349602	0.583333	0	0	2
2007	2007	河南省	C27	0	15972805	2801000000	0.833474	0.533491	0.774559	0.435554	0.830196	15	0	348800000	0.301092	3.20426e+06	0.366445	3.76478	0.03689	0.122091	1.02556	0.331498	0.5625	0	0	2
2007	2008	河南省	C27	1	21944531	2402000000	0.882234	0.56702	0.820626	0.461827	0.877929	16	0	454700000	0.093132	11555111	0.376628	4.2227	0.034313	0.154142	1.03782	0.426517	0.777778	0	0	2
2007	2009	河南省	C27	1	37450760	2079000000	1.01423	0.649772	0.941839	0.532523	1.01932	17	0	1166000000	0.07738	12149963	0.606691	-2.22778	0.031055	0.373905	0.99975	0.216246	0	2	15	2
2007	2010	河南省	C27	1	50048567	1818000000	1.59987	1.01142	1.48924	0.825508	1.60823	18	0	1168000000	0.066022	21916200	0.489789	-0.293092	0.02495	0.269918	0.992573	0.162332	0.444444	0	0	1
2007	2011	河南省	C27	1	37740869	1583000000	1.90331	1.21498	1.77542	0.983397	1.90699	19	0	868000000	0.056303	15060204	0.351524	2.63484	0.04983	0.140964	0.971612	0.252451	0.419259	0	0	1
2007	2012	河南省	C27	1	53695411	1399000000	2.05545	1.31717	1.91616	1.06018	2.05988	20	0	877100000	0.0445	28709000	0.328237	1.14735	0.024829	0.105996	0.945837	0.301783	0.571433	0	0	1
2007	2013	河南省	C27	1	49844727	1239000000	2.09543	1.34668	1.95362	1.07863	2.10439	21	0	1002000000	0.091277	22755087	0.306757	-3.99349	0.02633	0.13053	0.950984	0.248346	0.502222	10	28	1
2007	2014	河南省	C27	1	46184899	1099000000	2.26294	1.43713	2.10675	1.16232	2.27609	22	0	1107000000	0.035467	46690415	0.329869	-3.40075	0.026696	0.142884	0.968601	0.257895	0	4	9	1
2007	2015	河南省	C27	1	56721701	991200000	2.47499	1.5637	2.30241	1.26917	2.48809	23	0	1304000000	0.034094	27664693	0.365974	-1.84846	0.031096	0.144722	0.931477	0.260808	0.274836	6	9	1
2007	2016	河南省	C27	1	78987118	921500000	2.66189	1.65894	2.47851	1.36678	2.67231	24	0	1707000000	0.046243	67264371	0.416017	-1.18155	0.030172	0.165868	0.982568	0.273024	0.35875	11	23	1
2007	2017	河南省	C27	1	98784075	882000000	3.04907	1.88288	2.83556	1.55932	3.05839	25	0	2059000000	0.072278	9284000	0.453733	0.948037	0.028249	0.153985	0.991956	0.293352	0.409552	21	65	1
2007	2018	河南省	C27	1	111700000	861400000	3.16833	1.94044	2.94735	1.6194	3.17937	26	0	2715000000	0.11096	86407513	0.495437	-0.851349	0.029647	0.186282	1.0004	0.290143	0.237051	21	61	1
2007	2019	河南省	C27	1	104300000	836500000	3.32564	2.01251	3.0951	1.69955	3.339	27	0	3071000000	0.092211	13603116	0.487913	-2.47864	0.035132	0.181833	1.00235	0.279859	0.274608	25	41	1
2007	2020	河南省	C27	1	152400000	863400000	3.73667	2.26247	3.47847	1.93307	3.77931	28	0	4144000000	0.193076	31836976	0.500387	-1.21076	0.036148	0.183707	0.994918	0.283706	0.271471	101	132	1
2019	2005	浙江省	C26	0	309800000	774500000	0.937509	0.853187	0.874053	0.552479	0.937509	5	0	269300000	0.379182	0	0.520973	5.65465	0.021098	0.039678	1.28304	0.397633	0.292462	33	154	2
2019	2006	浙江省	C26	0	508600000	1167000000	0.964441	0.873211	0.899832	0.568076	0.957965	6	0	351300000	0.460062	0	0.594834	3.27502	0.023248	0.003339	2.92014	0.354648	0.161157	12	69	2
2019	2007	浙江省	C26	0	41444551	1033000000	1.04147	0.928232	0.971497	0.614155	1.03755	7	0	759600000	0.379765	1566000	0.864684	2.28611	0.025194	0.271579	1.05794	0.320498	0.450305	14	76	1
2019	2008	浙江省	C26	1	15218264	893500000	1.10428	0.971888	1.03137	0.651748	1.09915	8	0	459300000	0.333299	3669000	0.560483	1.9832	0.020843	0.048159	1.26811	0.437011	0.300818	11	36	1
2019	2009	浙江省	C26	1	14937641	774400000	1.27522	1.09555	1.18898	0.757679	1.28487	9	0	387700000	0.199318	7452164	0.355985	0.185279	0.01952	0.026629	1.19967	0.439185	0.444444	4	57	1
2019	2010	浙江省	C26	1	24901921	683200000	1.99232	1.66028	1.86081	1.17246	2.00545	10	0	351600000	0.41433	3.09866e+06	0.316194	2.81681	0.021725	-0.167725	8.12172	0.46406	0.191133	22	67	2
2019	2011	浙江省	C26	1	35204855	615900000	2.3676	1.95962	2.21164	1.3926	2.37423	11	0	447600000	0.597411	4.87393e+06	0.425067	5.26556	0.019378	-0.203073	6.06937	0.459212	0.269046	55	91	1
2019	2012	浙江省	C27	1	16209221	539700000	2.56127	2.09339	2.39405	1.50507	2.56804	12	0	581000000	0.54706	4.8748e+06	0.606846	4.36636	0.024829	0.010663	3.44372	0.435421	0.299094	27	93	1
2019	2013	浙江省	C27	1	15076872	473800000	2.60652	2.13042	2.43718	1.53065	2.61882	13	0	625800000	0.521535	3.5532e+06	0.657899	3.82722	0.02633	0.024137	2.15546	0.414227	0.296889	8	9	1
2019	2014	浙江省	C27	1	16741585	419500000	2.79511	2.27737	2.61157	1.6394	2.81293	14	0	1500000000	0.237268	2.94982e+06	0.50529	-1.70255	0.026696	0.071352	1.00639	0.389436	0.322881	38	170	1
2019	2015	浙江省	C27	1	33693166	390300000	3.05267	2.46933	2.84932	1.78896	3.0715	15	0	2157000000	0.366453	62321926	0.535533	-0.144557	0.031096	0.079609	1.02331	0.373607	0.11437	24	142	1
2019	2016	浙江省	C27	1	216700000	548400000	3.28733	2.6326	3.07137	1.92739	3.30544	16	0	3092000000	0.441462	10185458	0.50184	-0.366296	0.030172	0.097859	1.02137	0.335895	0.131878	46	77	1
2019	2017	浙江省	C27	1	336600000	802700000	3.75022	2.97432	3.50359	2.19378	3.76861	17	0	3802000000	0.226451	36644041	0.498794	-0.54604	0.028249	0.144354	1.05925	0.305735	0.25862	33	50	1
2019	2018	浙江省	C27	1	447900000	1130000000	3.88737	3.06234	3.63385	2.27359	3.90872	18	0	3909000000	0.29537	16602628	0.473847	-1.67889	0.029647	0.070965	1.01684	0.353275	0.164797	60	97	1
2019	2019	浙江省	C27	1	350500000	1311000000	4.0919	3.16636	3.82967	2.39256	4.1172	19	0	4305000000	0.293164	100100000	0.468727	0.471606	0.035132	0.078902	1.04534	0.351956	0.192787	58	107	1
2019	2020	浙江省	C27	1	417100000	1532000000	4.58976	3.53893	4.29947	2.71001	4.65248	20	0	4455000000	0.249803	131200000	0.46406	0.481937	0.036148	0.080036	1.0623	0.355901	0.184781	50	66	1
2020	2005	浙江省	C27	0	613200000	1533000000	0.790466	0.711589	0.734221	0.514086	0.790466	4	0	301900000	0.490883	0	0.530627	5.09993	0.033739	0.032438	1.21796	0.407744	0.277778	3	5	2
2020	2006	浙江省	C27	0	118900000	1422000000	0.821075	0.736844	0.763858	0.535225	0.814848	5	0	435000000	0.618792	0	0.554921	4.47462	0.033626	0.013549	1.69035	0.414667	0.412593	6	26	2
2020	2007	浙江省	C27	0	62141532	1271000000	0.870307	0.776425	0.809481	0.564667	0.866184	6	0	561500000	0.705047	3.33224e+06	0.556434	4.3348	0.03689	0.001431	11.5887	0.454448	0.111111	6	21	1
2020	2008	浙江省	C27	1	9.90443e+06	1090000000	0.922965	0.812517	0.85974	0.599454	0.918231	7	0	488300000	0.681881	8.48676e+06	0.535426	2.83417	0.034313	-0.019154	10.2675	0.465827	0.134921	13	104	1
2020	2009	浙江省	C27	1	10721933	937200000	1.05551	0.915839	0.981765	0.685883	1.05933	8	0	507600000	0.665113	4.25344e+06	0.579439	1.99579	0.031055	0.00433	3.27452	0.410944	0.200278	22	105	1
2020	2010	浙江省	C27	1	13300947	809900000	1.63243	1.38231	1.5188	1.05469	1.63937	9	0	584000000	0.662722	5.24395e+06	0.664828	3.16572	0.02495	0.013655	2.39224	0.42828	0.368985	20	107	1
2020	2011	浙江省	C27	1	13707264	702200000	1.94979	1.62786	1.81312	1.25939	1.95166	10	0	640800000	0.357544	4790414	0.595133	1.79879	0.04983	0.024418	1.59633	0.416489	0.167187	18	100	1
2020	2012	浙江省	C27	1	31789742	628600000	2.1004	1.72525	1.95316	1.35458	2.10264	11	0	773500000	0.406155	5.68156e+06	0.659183	2.26678	0.024829	0.02435	1.24008	0.414305	0.34665	19	84	1
2020	2013	浙江省	C27	1	35663648	570000000	2.13496	1.75222	1.98584	1.37589	2.14143	12	0	873700000	0.382486	12025237	0.735622	0.837304	0.02633	0.048578	1.10682	0.406338	0.217811	14	71	1
2020	2014	浙江省	C27	1	44332723	528800000	2.30435	1.88083	2.14275	1.48647	2.31493	13	0	1100000000	0.32263	5.84009e+06	0.598402	-1.66057	0.026696	0.051863	0.984907	0.403427	0.345447	46	177	1
2020	2015	浙江省	C27	1	60799309	510300000	2.51985	2.05167	2.34067	1.62451	2.52994	14	0	1254000000	0.231094	11972102	0.481547	-0.401919	0.031096	0.056359	0.961856	0.395637	0.327174	50	349	1
2020	2016	浙江省	C27	1	88334452	522100000	2.7161	2.19845	2.5262	1.75225	2.72346	15	0	1655000000	0.262634	13596078	0.569941	0.188102	0.030172	0.061745	1.00009	0.385614	0.302278	52	208	1
2020	2017	浙江省	C27	1	124200000	568000000	3.09644	2.50084	2.88016	1.9943	3.10276	16	0	1929000000	0.191361	16377370	0.452502	-0.950024	0.028249	0.054451	1.00793	0.385799	0.276871	58	139	1
2020	2018	浙江省	C27	1	174700000	657500000	3.21762	2.59291	2.99495	2.07366	3.22549	17	0	2485000000	0.284143	22946494	0.589731	-0.387883	0.029647	0.07442	1.00225	0.369739	0.219514	86	144	1
2020	2019	浙江省	C27	1	179000000	737800000	3.37634	2.69511	3.14631	2.17519	3.38617	18	0	3027000000	0.340328	46846532	0.648289	-1.42661	0.035132	0.092789	1.00534	0.367484	0.239062	40	56	1
2020	2020	浙江省	C27	1	180600000	807800000	3.81376	3.02807	3.55791	2.48608	3.86013	19	0	2688000000	0.305948	57903881	0.574997	-0.673753	0.036148	0.115302	0.996559	0.359505	0.272186	68	99	1
2030	2005	广东省	C27	0	497700000	1244000000	0.510407	0.305056	0.459177	0.189402	0.510407	4	1	162500000	0.091465	0	0.547322	3.46285	0.033739	0.088701	0.951903	0.411203	0	2	7	2
2030	2006	广东省	C27	0	501000000	1559000000	0.52355	0.312621	0.471083	0.194073	0.520132	5	1	175000000	0.139196	0	0.529132	2.17609	0.033626	0.08644	0.969989	0.333976	0.366667	3	33	2
2030	2007	广东省	C27	0	11705841	1337000000	0.57008	0.341815	0.511658	0.213265	0.568121	6	1	205800000	0.274072	1.39017e+06	0.486383	2.4034	0.03689	0.080315	1.05522	0.112914	0.26	10	89	2
2030	2008	广东省	C27	1	14996783	1151000000	0.59924	0.358219	0.537805	0.223276	0.595006	7	1	228700000	0.27287	14372868	0.450942	3.09653	0.034313	0.074782	1.15225	0.345203	0.296296	26	121	2
2030	2009	广东省	C27	1	26219969	1005000000	0.710579	0.436924	0.640379	0.266016	0.704405	8	1	305200000	0.267571	16095262	0.546167	3.34223	0.031055	0.081679	1.09158	0.358228	0	14	60	2
2030	2010	广东省	C27	1	38339400	892300000	1.11809	0.673209	1.01131	0.420336	1.11378	9	1	342400000	0.284102	21074783	0.549113	2.284	0.02495	0.086542	1.06475	0.339591	0.126984	20	83	2
2030	2011	广东省	C27	1	49454048	807900000	1.33577	0.811201	1.20853	0.509839	1.32843	10	1	413100000	0.294373	26811226	0.582663	3.71145	0.04983	0.08564	1.05991	0.334567	0.6925	3	15	2
2030	2012	广东省	C27	0	56283323	743000000	1.4549	0.886652	1.31692	0.55739	1.44698	11	1	525600000	0.313584	12151549	0.63872	4.88144	0.024829	0.094241	1.08215	0.374421	0.115419	15	79	1
2030	2013	广东省	C27	0	60667745	692200000	1.49031	0.909364	1.34964	0.572728	1.48498	12	1	766000000	0.343742	18683944	0.7396	3.94112	0.02633	0.118579	1.07268	0.359811	0.153906	43	205	1
2030	2014	广东省	C27	0	90914230	679300000	1.61432	0.99188	1.46227	0.624797	1.61145	13	1	967100000	0.424825	21053550	0.683032	3.53016	0.026696	0.099749	1.08787	0.371267	0.301878	29	119	1
2030	2015	广东省	C27	0	92846063	670200000	1.78445	1.11419	1.61836	0.693081	1.78186	14	1	1306000000	0.362302	50610207	0.484703	0.743752	0.031096	0.038712	1.1562	0.374413	0.230356	42	159	1
2030	2016	广东省	C27	0	121100000	690800000	1.91322	1.18735	1.73619	0.74098	1.90877	15	1	1419000000	0.383239	46974530	0.388572	2.29001	0.030172	0.032832	1.24758	0.377243	0.243497	47	209	1
2030	2017	广东省	C27	0	124800000	712000000	2.21347	1.38686	2.01587	0.868838	2.20823	16	1	1341000000	0.430893	45128858	0.332292	2.85029	0.028249	0.020708	1.20615	0.372966	0.10309	78	204	1
2030	2018	广东省	C27	0	88987437	694200000	2.29792	1.44465	2.09371	0.901472	2.29337	17	1	1248000000	0.399304	35969384	0.403639	2.32921	0.029647	0.023615	1.35319	0.348109	0.152932	64	150	2
2030	2019	广东省	C27	0	101100000	691200000	2.401	1.50792	2.18823	0.937611	2.39799	18	1	911400000	0.413891	40157465	0.308347	3.05058	0.035132	-0.013241	8.12172	0.353311	0.240342	77	169	1
2030	2020	广东省	C27	0	165300000	752800000	2.70115	1.69858	2.46226	1.07006	2.71094	19	1	4406000000	0.326173	36165622	0.797192	-4.96279	0.036148	0.365677	1.00987	0.203102	0.23275	77	191	1
2038	2005	北京市	C27	1	545600000	1364000000	0.921441	0.868325	0.844312	0.624596	0.921441	5	1	118600000	0.057701	0	0.29208	1.07552	0.033739	0.083377	0.881346	0.329051	0.17375	8	56	3
2038	2006	北京市	C27	1	508600000	1668000000	0.950453	0.891312	0.870915	0.643051	0.943905	6	1	146000000	0.076713	0	0.311816	-0.691282	0.033626	0.109056	0.939812	0.4271	0.370809	5	32	3
2038	2007	北京市	C27	1	48774165	1467000000	1.02111	0.947297	0.935893	0.69349	1.01705	7	1	235900000	0.059166	8580000	0.404904	2.09478	0.03689	0.229826	0.98557	0.382677	0.158707	17	46	3
2038	2008	北京市	C27	1	49370288	1296000000	1.0821	0.990863	0.992148	0.735916	1.07757	8	1	342600000	0.032853	5477600	0.454021	-0.039105	0.034313	0.27701	0.979669	0.180632	0.280156	8	52	2
2038	2009	北京市	C27	1	54205942	1156000000	1.24755	1.12188	1.14004	0.853385	1.25313	9	1	372500000	0.036036	8246132	0.38245	0.041831	0.031055	0.239014	0.975181	0.292233	0.206407	22	80	2
2038	2010	北京市	C27	1	62268830	1045000000	1.92582	1.6848	1.76164	1.31713	1.93463	10	1	423700000	0.029812	37150037	0.366692	0.329376	0.02495	0.221361	0.977418	0.247779	0.345669	39	159	2
2038	2011	北京市	C27	1	63243133	951200000	2.29134	1.98603	2.10189	1.56328	2.29397	11	1	562300000	0.029097	11393313	0.358711	1.7714	0.04983	0.302044	0.985859	0.225718	0.300231	34	146	2
2038	2012	北京市	C27	1	89912998	898400000	2.47617	2.11882	2.26893	1.68903	2.47888	12	1	908300000	0.047445	5.19427e+06	0.454287	1.11771	0.024829	0.216528	0.979603	0.25123	0.256699	0	0	2
2038	2013	北京市	C27	0	99806447	863500000	2.51898	2.15513	2.30814	1.71726	2.52688	13	1	1042000000	0.045385	19272182	0.428369	-0.496849	0.02633	0.210912	0.981185	0.243916	0.307104	15	97	2
2038	2014	北京市	C27	0	63120458	797100000	2.71006	2.30934	2.47833	1.84124	2.72305	14	1	1107000000	0.041555	32717786	0.374488	-2.57804	0.026696	0.211218	0.974239	0.203712	0.310185	13	36	2
2038	2015	北京市	C27	0	86175721	763700000	2.96828	2.51935	2.71119	2.01169	2.98156	15	1	1025000000	0.039452	14361859	0.30746	-3.02577	0.031096	0.153449	0.971221	0.252711	0.145829	8	29	2
2038	2016	北京市	C27	0	81710257	730800000	3.19964	2.69095	2.92359	2.16896	3.21101	16	1	891100000	0.037045	20132111	0.247434	-1.45571	0.030172	0.109619	0.965937	0.279411	0.184167	12	39	2
2038	2017	北京市	C27	0	80986941	702200000	3.64639	3.05062	3.32541	2.46629	3.657	17	1	1080000000	0.062305	9.0261e+06	0.270896	-2.18722	0.028249	0.115322	0.970613	0.349304	0.516599	18	25	2
2038	2018	北京市	C27	0	106900000	703800000	3.7852	3.15348	3.45369	2.55794	3.79775	18	1	1829000000	0.094167	21411945	0.434513	-0.968067	0.029647	0.112944	0.968988	0.331999	0.305556	18	24	2
2038	2019	北京市	C27	0	120400000	718600000	3.97618	3.26886	3.62895	2.69124	3.99175	19	0	1685000000	0.077275	30633661	0.388463	-1.74447	0.035132	0.091771	0.955006	0.363201	0.205575	38	57	2
2038	2020	北京市	C27	0	212400000	823200000	4.47573	3.66771	4.08945	3.04925	4.53027	20	0	918000000	0.076016	13611811	0.206259	-0.602053	0.036148	0.067	0.975763	0.373757	0.1875	13	13	2
2044	2005	江苏省	C18	0	315700000	789300000	0.706727	0.0757986	0.657747	0.449206	0.706727	14	0	528700000	0.232345	0	1.39417	-0.778764	0.128154	0.063811	0.977568	0.383219	0.611111	0	0	1
2044	2006	江苏省	C18	0	313400000	984400000	0.722249	0.0779268	0.672437	0.458363	0.717446	15	0	600100000	0.230743	0	1.49168	-0.344358	0.156978	0.069679	0.984491	0.293624	0.444444	3	19	1
2044	2007	江苏省	C18	0	68472660	905200000	0.790444	0.0963107	0.73602	0.503486	0.787646	16	0	562500000	0.227261	700000	1.38047	0.582241	0.213544	0.065604	0.951032	0.367967	0.625	0	0	1
2044	2008	江苏省	C18	0	3.17734e+06	772600000	0.83679	0.107289	0.779901	0.533952	0.832556	17	0	395200000	0.19134	2552440	1.00992	-0.536411	0.223395	0.033777	0.940826	0.395979	0.6725	0	0	1
2044	2009	江苏省	C18	0	6.98125e+06	663700000	0.977064	0.135188	0.90795	0.627252	0.983098	18	0	486900000	0.243415	2.63736e+06	1.13894	-0.541159	0.232942	0.038906	0.850502	0.378674	0.666667	7	32	1
2044	2010	江苏省	C18	0	1.60333e+06	565700000	1.5366	0.237533	1.42981	0.976169	1.54509	19	0	513000000	0.191844	904150	1.28868	1.50422	0.260366	0.05667	0.955838	0.369691	0.444444	2	14	1
2044	2011	江苏省	C18	0	5.91463e+06	486800000	1.82192	0.284285	1.6958	1.15555	1.82546	20	0	701000000	0.301102	1.20359e+06	1.37059	1.29689	0.197035	0.102967	1.01519	0.349342	0.269046	1	1	1
2044	2012	江苏省	C18	0	8.96836e+06	422700000	1.98061	0.316739	1.84575	1.25359	1.98382	21	0	623500000	0.31415	60000	0.970988	-0.136924	0.175122	0.082709	1.01133	0.340956	0.21875	0	0	1
2044	2013	江苏省	C18	0	24416977	383700000	2.01855	0.322717	1.88172	1.27618	2.02608	22	0	680200000	0.438379	143000	0.998325	0.574649	0.167897	-0.059436	4.4732	0.355647	0.75	2	4	1
2044	2014	江苏省	C18	0	1.5755e+06	327800000	2.16121	0.341676	2.01211	1.3609	2.17308	23	0	619700000	0.344484	1.30502e+06	1.01815	0.47209	0.144035	0.065964	1.11958	0.354842	0.36068	1	1	1
2044	2015	江苏省	Q83	0	2073136	280700000	2.36517	0.379041	2.19928	1.48534	2.37846	24	0	1862000000	0.276597	1.32808e+06	0.468982	-4.26202	1	0.063862	1.0554	0.329767	0.444444	0	0	1
2044	2016	江苏省	Q83	0	1799864	240400000	2.54537	0.406587	2.36862	1.59947	2.55841	25	0	2719000000	0.401644	2.79045e+06	0.514534	0.362435	1	0.063195	1.08082	0.344059	0.213333	2	5	1
2044	2017	江苏省	Q83	0	3.00534e+06	207300000	2.91387	0.468737	2.71035	1.82262	2.92705	26	0	5419000000	0.446862	5.13488e+06	0.499464	0.383084	0.525419	0.055637	1.12334	0.329746	0.0816327	10	13	1
2044	2018	江苏省	Q83	0	27283405	203500000	3.01832	0.492934	2.809	1.88585	3.03369	27	0	7139000000	0.553906	6.11378e+06	0.517192	1.83231	0.395664	0.059481	1.19148	0.32434	0.5104	8	21	1
2044	2019	江苏省	Q83	0	32855644	205800000	3.17887	0.539699	2.96282	1.98817	3.19775	28	0	7075000000	0.568995	11689503	0.450616	2.88842	0.47162	-0.037727	9.50024	0.337175	0	0	0	1
2044	2020	江苏省	Q83	0	32411883	207400000	3.55126	0.614412	3.31354	2.23768	3.59283	29	0	6447000000	0.525943	37283739	0.426199	2.81371	0.586854	0.035162	1.39664	0.377622	0.187328	12	14	1
2082	2010	浙江省	C32	1	8.10273e+06	20256831	1.83632	1.02562	1.69284	1.59427	1.8513	11	0	7453000000	0.288973	3.17898e+06	6.11712	0.085556	0.136014	0.11809	1.02907	0.300387	0.223785	2	26	2
2082	2011	浙江省	C32	1	47348417	64566723	2.17092	1.20711	2.00137	1.88239	2.18053	12	0	9818000000	0.271192	3032203	7.51845	1.83583	0.123612	0.112329	1.07852	0.285066	0	19	114	2
2082	2012	浙江省	C32	1	41370562	96252276	2.3533	1.30422	2.1719	2.04038	2.3632	13	0	9897000000	0.299452	3.25355e+06	7.00472	0.683849	0.135928	0.058055	1.16542	0.288964	0.300694	26	160	1
2082	2013	浙江省	C32	1	39575383	121400000	2.39457	1.32658	2.2107	2.07549	2.41009	14	0	10570000000	0.233107	4.00087e+06	7.6092	-0.559203	0.136304	0.0757	1.0617	0.286156	0.0694444	35	119	1
2082	2014	浙江省	C32	1	36648885	139800000	2.5575	1.41884	2.36019	2.21041	2.57863	15	0	10200000000	0.164208	4.74362e+06	7.3833	-0.44355	0.12551	0.07308	0.996835	0.289958	0.288452	41	131	1
2082	2015	浙江省	C32	1	40481949	159300000	2.79463	1.56089	2.57663	2.41249	2.81766	16	0	10250000000	0.167122	4.94699e+06	7.15539	1.42154	0.158656	0.042314	0.988191	0.293647	0.189206	34	106	1
2082	2016	浙江省	C32	1	34718158	170200000	3.01166	1.68171	2.77963	2.60048	3.03534	17	0	8104000000	0.15789	7.01399e+06	5.53747	-2.41505	0.145911	0.04425	0.971872	0.317052	0	28	56	1
2082	2017	浙江省	C32	1	38265490	182900000	3.42595	1.89493	3.16235	2.95388	3.4503	18	0	12720000000	0.236462	6526304	6.96907	1.43622	0.147901	0.047813	0.975665	0.309195	0.105452	29	49	1
2082	2018	浙江省	C32	1	71897334	227400000	3.54733	1.96941	3.27656	3.05663	3.57471	19	0	12100000000	0.394242	8.56075e+06	5.03803	0.193307	0.097907	0.043997	1.17927	0.322492	0.710575	26	36	1
2082	2019	浙江省	C32	1	84330268	277600000	3.74001	2.07658	3.45897	3.22494	3.77198	20	0	13110000000	0.496967	6.09528e+06	4.15597	3.1319	0.123932	0.054948	1.165	0.335572	0	40	47	1
2082	2020	浙江省	C32	1	128800000	364800000	4.17742	2.33281	3.86703	3.62829	4.24192	21	0	11300000000	0.495238	22804738	2.41983	1.89945	0.098525	0.051607	1.1463	0.341013	0.110135	54	69	1
2099	2006	浙江省	C27	0	11767561	29418904	0.555724	0.372434	0.516063	0.419012	0.551265	2	0	781100000	0.43676	0	0.835424	0.24468	0.033626	0.057249	1.23586	0.370346	0.328327	8	39	2
2099	2007	浙江省	C27	0	19307967	44314035	0.573921	0.385625	0.532813	0.428793	0.571185	3	0	1028000000	0.433475	1674424	1.08964	1.88328	0.03689	0.0331	1.31801	0.375851	0.625	0	0	1
2099	2008	浙江省	C27	1	12423286	50090216	0.608363	0.403505	0.565814	0.455059	0.605352	4	0	1017000000	0.459568	1.75384e+06	1.04928	1.98621	0.034313	0.025159	1.74813	0.378865	0	5	50	1
2099	2009	浙江省	C27	1	29895747	72472430	0.686333	0.452824	0.637806	0.510488	0.687957	5	0	853200000	0.436109	3.91651e+06	0.896715	1.32004	0.031055	0.030453	1.43079	0.408531	0.182626	18	134	1
2099	2010	浙江省	C27	1	37119745	98721311	1.07062	0.709518	0.993481	0.782059	1.07511	6	0	994500000	0.440474	7.02215e+06	0.942359	1.01899	0.02495	0.075302	1.15867	0.402973	0.221105	17	71	1
2099	2011	浙江省	C27	1	38106974	122000000	1.28548	0.835392	1.19156	0.941556	1.28732	7	0	1172000000	0.486486	7.63027e+06	0.90475	2.87636	0.04983	0.072498	1.14345	0.394358	0.441404	15	65	1
2099	2012	浙江省	C27	1	36134441	139900000	1.37799	0.880626	1.27641	1.00643	1.38076	8	0	1033000000	0.615204	21897600	0.597165	3.43468	0.024829	0.010544	2.19072	0.422544	0.430729	15	80	1
2099	2013	浙江省	C27	1	44907226	163800000	1.39994	0.893269	1.297	1.02084	1.40555	9	0	1041000000	0.70003	13135378	0.550211	3.54467	0.02633	-0.047056	1.09228	0.436499	0.194052	25	85	1
2099	2014	浙江省	C27	1	68593122	207800000	1.52413	0.975989	1.41218	1.11535	1.53234	10	0	1175000000	0.237252	5.66963e+06	0.316534	-2.94152	0.026696	0.010716	1.87166	0.421771	0.693333	4	12	1
2099	2015	浙江省	C27	1	95841827	272500000	1.66666	1.06749	1.54281	1.22028	1.6738	11	0	2183000000	0.260418	10825273	0.510167	-1.07963	0.031096	0.105469	0.97417	0.340286	0.242143	14	28	1
2099	2016	浙江省	C27	1	89191363	320800000	1.79528	1.15239	1.66406	1.31694	1.79913	12	0	2148000000	0.309207	9.48587e+06	0.352448	-1.78927	0.030172	0.032519	0.846696	0.348427	0.176037	15	43	1
2099	2017	浙江省	C27	1	80878528	353600000	2.05172	1.32269	1.90259	1.50165	2.05408	13	0	2007000000	0.311362	9.57669e+06	0.30922	-0.634673	0.028249	0.04585	1.35457	0.378377	0.162177	31	94	1
2099	2018	浙江省	C27	1	80342875	380900000	2.13777	1.38167	1.98364	1.56735	2.14076	14	0	2295000000	0.233793	11791738	0.38642	-2.52997	0.029647	0.085995	0.926133	0.341321	0.193056	33	75	1
2099	2019	浙江省	C27	1	86318704	410100000	2.23693	1.44199	2.07766	1.63712	2.24026	15	0	2441000000	0.151579	27136925	0.435946	-1.6223	0.035132	0.114237	0.958502	0.329606	0.130546	54	117	1
2099	2020	浙江省	C27	1	91961758	440500000	2.53993	1.61547	2.362	1.89328	2.57004	16	0	2039000000	0.184786	28046087	0.344273	0.173412	0.036148	0.044535	1.0874	0.374962	0.275039	62	78	1
2107	2007	山东省	C27	0	538700000	1347000000	0.894069	0.898443	0.830208	0.757819	0.891271	4	0	128600000	0.243783	0	0.286051	-3.34161	0.03689	0.078269	1.18047	0.35133	0.340821	0	0	2
2107	2008	山东省	C27	0	6.26574e+06	1151000000	0.945853	0.937139	0.878655	0.803782	0.94301	5	0	184100000	0.107607	1666000	0.269866	-1.50827	0.034313	0.072732	1.11559	0.390963	0	5	24	2
2107	2009	山东省	C27	1	19336981	997700000	1.1066	1.0641	1.02392	0.9434	1.11126	6	0	164500000	0.110367	3.07889e+06	0.222514	1.20394	0.031055	0.067677	0.970062	0.205639	0	2	18	2
2107	2010	山东省	C27	1	9575629	857600000	1.71072	1.59247	1.58436	1.46212	1.71731	7	0	84142431	0.071517	2.66667e+06	0.142926	0.749361	0.02495	-0.153759	11.5887	0.573256	0.580247	0	0	2
2107	2011	山东省	C27	1	10352551	739400000	2.02286	1.87243	1.8764	1.72756	2.02353	8	0	134600000	0.058288	1.84004e+06	0.239461	1.08666	0.04983	0.011943	1.11061	0.473742	0	8	40	2
2107	2012	山东省	C27	1	14442217	642900000	2.19961	2.00493	2.04067	1.87487	2.19962	9	0	189100000	0.076562	2387800	0.32563	0.169044	0.024829	0.012957	0.553634	0.455933	0.264884	0	0	2
2107	2013	山东省	C27	0	16327929	562800000	2.2417	2.04157	2.07996	1.90841	2.24644	10	0	229200000	0.062029	1.60155e+06	0.396246	-2.2034	0.02633	0.016466	0.748734	0.438872	0.166538	18	64	2
2107	2014	山东省	C27	0	15805940	494200000	2.40238	2.18934	2.22516	2.03545	2.41183	11	0	280700000	0.055177	7.92681e+06	0.471567	-3.21405	0.026696	0.05466	0.971766	0.41582	0	2	11	2
2107	2015	山东省	C27	0	19983223	440000000	2.64413	2.39028	2.4445	2.22683	2.65497	12	0	415400000	0.18103	5.38346e+06	0.701742	-0.891707	0.031096	0.122605	1.02661	0.386048	0.362222	8	36	1
2107	2016	山东省	C27	0	23955213	398000000	2.85038	2.54909	2.6359	2.4004	2.86129	13	0	496700000	0.18847	3.54084e+06	0.797654	2.24972	0.030172	0.087091	1.06213	0.405113	0	2	4	1
2107	2017	山东省	C27	0	23942526	362200000	3.24869	2.88422	3.0008	2.729	3.2596	14	0	631700000	0.233449	3.26401e+06	0.849386	0.489771	0.028249	0.094446	1.10141	0.395077	0.39625	8	16	1
2107	2018	山东省	C27	0	29230089	337100000	3.3682	2.97436	3.11178	2.82528	3.38111	15	0	653600000	0.245668	4983225	0.839589	-1.09729	0.029647	0.043362	1.05144	0.416121	0.453125	4	7	1
2107	2019	山东省	C27	0	36801913	323400000	3.54401	3.07303	3.27652	2.97899	3.56074	16	0	714000000	0.231019	5.82709e+06	0.853444	0.428604	0.035132	0.096467	0.964014	0.389577	0.291667	6	10	1
2107	2020	山东省	C27	0	32538250	307400000	3.96313	3.43248	3.66825	3.35107	4.00674	17	0	830000000	0.329963	6609237	0.734315	-3.68907	0.036148	0.135994	0.980068	0.372256	0.542222	2	2	1
2118	2007	吉林省	C27	0	2.75406e+06	6.88514e+06	0.623335	0.739857	0.550551	0.256261	0.621826	6	0	169500000	0.287188	500000	0.374838	0.651147	0.03689	0.105339	1.06902	0.351762	0	2	6	2
2118	2008	吉林省	C27	0	501800000	507700000	0.654931	0.768663	0.578157	0.267754	0.653834	7	0	213700000	0.312031	0	0.409048	1.7602	0.034313	0.097677	1.13138	0.362756	0.685941	0	0	2
2118	2009	吉林省	C27	1	9.3847e+06	440900000	0.769855	0.876245	0.675505	0.321793	0.776602	8	0	244800000	0.342752	314522	0.391163	1.80479	0.031055	0.093231	1.12922	0.356179	0	22	60	2
2118	2010	吉林省	C27	1	76155384	450900000	1.22067	1.32708	1.06757	0.518644	1.22997	9	0	594500000	0.380453	0	0.250039	2.06933	0.02495	0.067399	1.14821	0.354766	0.665638	0	0	2
2118	2011	吉林省	C27	1	13133626	396400000	1.46508	1.56808	1.28354	0.632363	1.47029	10	0	837500000	0.351384	43171110	0.33258	4.69643	0.04983	0.077902	1.23095	0.357721	0.307867	53	283	1
2118	2012	吉林省	C27	1	9.32551e+06	346300000	1.58835	1.67691	1.39142	0.685828	1.59281	11	0	377500000	0.377605	28834800	0.137421	4.2669	0.024829	0.02834	1.7357	0.406665	0.470734	33	373	2
2118	2013	吉林省	C27	0	21664074	316000000	1.62088	1.70756	1.41979	0.701869	1.62807	12	0	425600000	0.484937	16008192	0.125638	4.79447	0.02633	0.013357	2.6716	0.426197	0.57	16	33	1
2118	2014	吉林省	C27	1	22759928	291400000	1.73329	1.82459	1.51592	0.752496	1.74353	13	0	690700000	0.5076	31241012	0.19142	2.88427	0.026696	0.011585	3.97402	0.430236	0.373583	10	10	1
2118	2015	吉林省	C27	1	28564289	276200000	1.88427	1.9762	1.64572	0.812853	1.89547	14	0	561000000	0.596811	35071949	0.1267	2.07866	0.031096	0.007849	4.17391	0.437468	0.168302	165	341	1
2118	2016	吉林省	C27	1	39521050	274300000	2.01876	2.10569	1.76371	0.866732	2.02934	15	0	723100000	0.435522	35107268	0.123536	2.11529	0.030172	0.024522	1.77728	0.383624	0	4	5	1
2118	2017	吉林省	C27	1	24028244	257200000	2.32786	2.39513	2.02717	1.01415	2.33881	16	0	1154000000	0.534625	36896292	0.149471	4.69685	0.028249	0.041828	1.44763	0.33321	0.193027	6	10	1
2118	2018	吉林省	C27	0	32890585	251500000	2.40406	2.4628	2.09374	1.04517	2.41661	17	0	1118000000	0.565447	19726428	0.133575	4.46963	0.029647	0.017541	2.15556	0.39654	0.194444	9	16	1
2118	2019	吉林省	C27	0	28425254	242200000	2.5272	2.54709	2.20214	1.09406	2.54199	18	0	713200000	0.582794	126600000	0.080619	3.99726	0.035132	0.00659	4.7133	0.428822	0.0932036	0	0	1
2118	2020	吉林省	C27	0	11195241	217100000	2.84127	2.85081	2.47684	1.2514	2.87469	19	0	235600000	0.644038	21935371	0.027171	3.63813	0.036148	-0.067159	21.9206	0.682109	0.145455	1	1	2
2172	2007	江苏省	C28	0	79972707	199900000	0.872524	0.0867667	0.813863	0.854142	0.869767	6	0	2073000000	0.382247	4467000	0.847754	2.14575	0.187449	0.15946	1.0998	0.256848	0.466199	0	0	1
2172	2008	江苏省	C28	0	64829823	234800000	0.926036	0.100129	0.864798	0.90671	0.923162	7	0	1564000000	0.532055	29766004	0.675315	2.14081	0.185333	-0.144078	8.63191	0.384261	0.438776	0	0	1
2172	2009	江苏省	C28	0	80498132	280100000	1.07613	0.135056	1.00182	1.06437	1.08943	8	0	2235000000	0.53815	22146911	0.796369	2.31331	0.081443	0.07644	1.19049	0.354142	0.291667	1	3	1
2172	2010	江苏省	C28	0	61973056	300000000	1.68125	0.242159	1.56744	1.65218	1.697	9	0	3522000000	0.573416	13376548	0.933001	3.17058	0.119685	0.030148	1.60769	0.34176	0.0740741	1	8	1
2172	2011	江苏省	C28	0	199800000	454800000	1.98667	0.287302	1.85286	1.95145	1.99668	10	0	3453000000	0.797557	10060996	1.05617	6.23577	0.157116	-0.224314	7.31672	0.371819	0.166627	1	5	1
2172	2012	江苏省	C28	0	1.83187e+06	388400000	2.15488	0.32808	2.01178	2.11621	2.16465	11	0	3204000000	0.733578	125500000	1.20489	3.85539	0.149118	0.014216	4.04071	0.348543	0	0	0	1
2172	2013	江苏省	C28	0	3.56933e+06	333700000	2.19319	0.335233	2.04809	2.15297	2.20786	12	0	2939000000	0.707686	24563765	1.14751	2.94841	0.122763	0.007896	4.81249	0.337708	0	0	0	1
2172	2014	江苏省	C28	0	2.1355e+06	285800000	2.33633	0.356509	2.17933	2.2919	2.35604	13	0	2610000000	0.716061	8.15104e+06	1.22548	3.322	0.152266	-0.055059	3.43754	0.356297	0	0	0	1
2172	2015	江苏省	C28	0	1.89483e+06	244800000	2.5495	0.396363	2.37463	2.50106	2.57104	14	0	3374000000	0.678906	52387338	1.03619	2.33303	0.228854	0.029043	1.71124	0.340955	0	0	0	1
2172	2016	江苏省	C28	1	1.86501e+06	210000000	2.7481	0.43305	2.56175	2.69622	2.77061	15	0	4302000000	0.675708	52206766	1.18273	1.67596	0.179053	0.066324	1.19184	0.335573	0.0396987	0	0	1
2172	2017	江苏省	C28	1	4.23012e+06	182700000	3.12455	0.490815	2.91153	3.06236	3.14781	16	0	4665000000	0.692531	46007575	0.975139	2.26897	0.252537	0.029415	1.24368	0.338393	0.285	0	0	1
2172	2018	江苏省	C28	1	41424420	196700000	3.23302	0.517061	3.01422	3.16839	3.25916	17	0	3976000000	0.689727	98719948	0.722524	3.32273	0.219672	-0.0071	8.29989	0.367436	0.0933248	0	0	1
2172	2019	江苏省	C28	1	14686078	181900000	3.41225	0.569838	3.18613	3.34394	3.44271	18	0	2475000000	0.77283	20507139	0.469805	5.34378	0.246944	-0.089678	5.72512	0.419747	0	11	21	1
2172	2020	江苏省	C28	0	884864	155500000	3.80655	0.6419	3.55825	3.76107	3.86616	19	0	2544000000	0.849329	16845414	0.479787	4.11217	0.415127	-0.073324	7.03732	0.412877	0	11	12	1
2173	2012	浙江省	C41	1	27145371	67863426	1.54281	1.4136	1.4369	0.374687	1.54776	9	0	332800000	0.486401	1.11635e+06	0.364313	3.47238	0.287228	0.038101	1.72072	0.313436	0.357135	0	0	2
2173	2013	浙江省	C41	1	9.99997e+06	67683883	1.56847	1.43712	1.46128	0.380328	1.57729	10	0	268200000	0.522907	432100	0.284576	3.21235	0.250483	0.023461	2.20217	0.325454	0.0625	6	25	2
2173	2014	浙江省	C41	1	51443232	109000000	1.67126	1.53305	1.55615	0.402172	1.68414	11	0	163200000	0.540148	1.15601e+06	0.176122	3.36294	0.28073	-0.010416	17.1344	0.388634	0.236607	8	20	2
2173	2015	浙江省	C41	1	27880938	120500000	1.81837	1.65836	1.69136	0.434538	1.83284	12	0	121400000	0.61478	532041	0.127709	3.04239	0.270624	-0.060888	11.5887	0.460248	0.625	2	5	2
2173	2016	浙江省	C41	1	57396454	159800000	1.95476	1.76841	1.81999	0.464884	1.96958	13	0	673100000	0.226633	6.55007e+06	0.167023	-5.48536	0.210675	0.025132	1.16511	0.257375	0.514541	0	0	1
2173	2017	浙江省	Q83	1	36203955	172100000	2.23137	1.99927	2.07776	0.533438	2.24689	14	0	786900000	0.213806	10314295	0.194647	0.419326	0.525419	0.030277	1.10633	0.345847	0.125	0	0	1
2173	2018	浙江省	Q83	1	2.17347e+06	148400000	2.30707	2.05564	2.14963	0.54955	2.3247	15	0	893700000	0.152097	8.86073e+06	0.248258	0.276965	0.395664	0.00702	1.29704	0.358287	0.316733	0	0	1
2173	2019	浙江省	Q83	1	415600000	541800000	2.43036	2.12216	2.26749	0.578379	2.45154	16	0	723900000	0.167825	2.18486e+06	0.293863	0.516635	0.47162	-0.387388	8.31241	0.433644	0.571433	0	0	1
2173	2020	浙江省	Q83	1	74936792	535400000	2.70834	2.36345	2.52904	0.639679	2.75061	17	0	597500000	0.199102	4.1231e+06	0.270488	0.350931	0.586854	-0.117423	8.29989	0.440924	0	5	5	1
2198	2011	广东省	C27	0	2.93704e+06	7342598	2.07387	1.82571	1.87515	1.38966	2.07805	6	0	77569078	0.117566	1.24877e+06	0.280259	3.41718	0.04983	0.066021	1.07917	0.46933	0	4	10	2
2198	2012	广东省	C27	0	8.74091e+06	14982120	2.24905	1.94946	2.03399	1.5054	2.25378	7	0	94232202	0.115102	2022551	0.332454	3.64437	0.024829	0.024083	1.27081	0.498708	0	1	9	2
2198	2013	广东省	C27	0	5.47875e+06	18213554	2.28845	1.98304	2.07015	1.53072	2.29874	8	0	203300000	0.118984	4.00676e+06	0.246729	-2.21807	0.02633	0.151785	1.0079	0.453927	0	1	3	2
2198	2014	广东省	C27	0	12555101	28036622	2.44841	2.12371	2.21635	1.62969	2.4643	9	0	503800000	0.166078	11552000	0.546536	1.47695	0.026696	0.071144	1.02639	0.406147	0.550347	4	7	1
2198	2015	广东省	C27	0	9.99059e+06	33821722	2.68252	2.30968	2.4296	1.77657	2.70034	10	0	421500000	0.112879	3542000	0.454014	1.19021	0.031096	0.063316	1.02967	0.410561	0	2	3	1
2198	2016	广东省	C27	0	8.97048e+06	37718942	2.88749	2.46255	2.6165	1.91343	2.90534	11	0	397000000	0.104054	38404.5	0.409324	2.23377	0.030172	0.05019	1.02128	0.406583	0	2	2	1
2198	2017	广东省	C27	0	7.64136e+06	39702465	3.29125	2.78267	2.98722	2.17473	3.30951	12	0	406900000	0.144647	1.16946e+06	0.533967	3.84667	0.028249	-0.244991	3.43754	0.430114	0	0	0	1
2198	2018	广东省	C27	0	8.95608e+06	42703179	3.40941	2.86625	3.09559	2.24984	3.43038	13	0	453200000	0.117144	1200000	0.603651	1.3141	0.029647	0.040333	1.03479	0.441749	0	1	1	1
2198	2019	广东省	C27	0	10109751	46407454	3.59038	2.96261	3.2615	2.37303	3.61525	14	0	415400000	0.225215	2.40319e+06	0.584743	2.47834	0.035132	-0.142749	5.72512	0.463348	0	5	7	2
2198	2020	广东省	C27	0	6.53455e+06	45980883	4.00603	3.3	3.63779	2.6671	4.05985	15	0	449400000	0.155155	864800	0.673803	0.315874	0.036148	0.024539	1.11788	0.458052	0.75	1	3	2
2219	2008	甘肃省	C27	1	2.29841e+06	5.74603e+06	0.979328	0.95331	0.869914	0.869808	0.976345	7	0	272700000	0.130709	8509000	0.794001	0.242069	0.034313	0.124019	1.00084	0.365728	0.229842	0	0	2
2219	2009	甘肃省	C27	1	4.31324e+06	9.19737e+06	1.14311	1.07844	1.01912	1.01995	1.15085	8	0	272300000	0.2163	4222600	0.630188	0.477841	0.031055	0.105664	1.00045	0.352016	0	8	30	2
2219	2010	甘肃省	C27	1	7.6275e+06	15445267	1.76952	1.61387	1.58671	1.57965	1.77997	9	0	277000000	0.193203	5121000	0.58308	-0.165113	0.02495	0.128489	1.01598	0.345679	0	8	26	2
2219	2011	甘肃省	C27	1	8.19065e+06	21319124	2.09237	1.89889	1.87704	1.86546	2.09698	10	0	277400000	0.205792	6592000	0.511396	4.70083	0.04983	0.118752	1.01471	0.357096	0	2	7	2
2219	2012	甘肃省	C27	0	14410347	32531602	2.27265	2.02903	2.03762	2.023	2.27714	11	0	303900000	0.354907	6808666	0.387718	6.19622	0.024829	0.083929	1.03509	0.351152	0.16	4	7	2
2219	2013	甘肃省	C27	0	7.71037e+06	35362231	2.31497	2.06534	2.07567	2.05844	2.32455	12	0	506300000	0.281947	3550000	0.494032	1.7224	0.02633	0.149879	1.05361	0.29923	0	3	5	1
2219	2014	甘肃省	C27	0	7.24907e+06	37306964	2.47532	2.21081	2.21895	2.19302	2.49001	13	0	610500000	0.442032	9.16351e+06	0.362517	3.02962	0.026696	0.135958	1.08231	0.263482	0.5	3	5	1
2219	2015	甘肃省	C27	0	11919182	43630102	2.71575	2.40772	2.4365	2.39568	2.73232	14	0	1047000000	0.20447	13627057	0.247206	-4.31263	0.031096	0.067382	1.0714	0.291822	0	2	2	1
2219	2016	甘肃省	C27	0	4.47687e+06	41562459	2.92663	2.56674	2.62627	2.58226	2.94361	15	0	1919000000	0.302786	6.42074e+06	0.363463	2.88877	0.030172	0.066197	1.03486	0.321415	0	0	0	1
2219	2017	甘肃省	C27	0	1.88955e+06	37217639	3.33469	2.90293	2.9939	2.9342	3.35195	16	0	2955000000	0.575978	2.92214e+06	0.331537	5.3868	0.028249	0.02172	1.53963	0.317692	0	0	0	1
2219	2018	甘肃省	C27	0	415400000	447000000	3.45192	2.98819	3.09852	3.0345	3.47401	17	0	3240000000	0.673746	6.68926e+06	0.438223	3.41007	0.029647	-0.15843	6.06937	0.375217	0.197531	0	0	1
2219	2019	甘肃省	C27	0	406000000	786000000	3.6345	3.08656	3.2605	3.20058	3.66127	18	0	3058000000	0.957736	3.97164e+06	0.750418	4.97232	0.035132	-0.508669	11.5887	0.369399	0.368985	0	0	1
2219	2020	甘肃省	C27	0	115600000	783700000	4.06368	3.44701	3.64572	3.60014	4.1191	19	0	2315000000	0.967259	48810330	0.58204	4.83945	0.036148	-0.008819	15.0053	0.372994	0.408163	0	0	1
2223	2008	江苏省	C35	1	10902959	27257398	0.968105	0.173384	0.905661	0.82247	0.965059	1	0	384100000	0.097378	0	0.893024	-4.32288	0.105061	0.13798	1.00315	0.435325	0	20	94	1
2223	2009	江苏省	C35	1	21226956	44395744	1.12619	0.218952	1.0505	0.965117	1.13918	2	0	513700000	0.244056	5120000	0.842693	-1.15597	0.080176	0.158459	1.00515	0.404255	0.0808081	38	153	1
2223	2010	江苏省	C35	1	32394446	70130829	1.76398	0.366677	1.64867	1.49806	1.77982	3	0	818000000	0.173044	13154512	0.831126	0.905475	0.077015	0.151685	1.01531	0.388754	0.206081	44	310	1
2223	2011	江苏省	C35	1	47698200	107300000	2.0823	0.431842	1.94725	1.76856	2.09217	4	0	1057000000	0.146175	10262964	0.902548	1.39176	0.075297	0.175697	0.989886	0.39116	0.149849	43	231	1
2223	2012	江苏省	C35	0	59818530	151000000	2.25902	0.481113	2.1144	1.91747	2.26919	5	0	1184000000	0.148274	13565936	0.852186	2.68758	0.067469	0.159155	0.977177	0.380793	0	37	107	1
2223	2013	江苏省	C35	0	63958701	192300000	2.30168	0.492057	2.15492	1.95122	2.31742	6	0	1277000000	0.163491	32975691	0.785454	1.01959	0.053833	0.142586	0.995212	0.392858	0.308893	50	334	1
2223	2014	江苏省	C35	0	116700000	280200000	2.45426	0.526367	2.29496	2.07744	2.47573	7	0	1497000000	0.176153	45031757	0.786512	0.331033	0.048547	0.139311	0.991435	0.384352	0.232084	38	166	1
2223	2015	江苏省	C35	0	123700000	361900000	2.68095	0.59086	2.50365	2.26752	2.70469	8	0	1864000000	0.271255	28186758	0.719012	-4.28949	0.054468	0.125324	1.00698	0.382717	0.0513393	30	115	1
2223	2016	江苏省	C35	0	96159679	403700000	2.88753	0.647563	2.69854	2.44365	2.91233	9	0	2323000000	0.150889	29209935	0.453315	-6.20228	0.047547	0.086369	0.968915	0.374507	0.0852745	76	271	1
2223	2017	江苏省	C35	0	95061928	438200000	3.28644	0.720478	3.07036	2.77622	3.31208	10	0	3079000000	0.159571	32169728	0.534284	-0.431491	0.04647	0.094672	1.01643	0.375734	0.100629	53	162	1
2223	2018	江苏省	C35	0	109800000	482300000	3.40227	0.755863	3.18009	2.87278	3.4309	11	0	3531000000	0.197751	67971790	0.605289	-0.391304	0.054055	0.108644	0.964042	0.374504	0.232596	89	311	1
2223	2019	江苏省	C35	0	165600000	575500000	3.58608	0.815127	3.35634	3.03055	3.61947	12	0	3848000000	0.227117	51506079	0.581985	-0.621218	0.062775	0.095606	0.988047	0.385282	0.135751	120	254	1
2223	2020	江苏省	C35	0	279800000	769000000	3.99713	0.916041	3.74509	3.40698	4.05967	13	0	5549000000	0.255369	72317186	0.668209	-3.27482	0.085994	0.174522	1.06336	0.340839	0.12286	209	369	1
2252	2008	上海市	C27	1	23414454	58536134	0.971639	0.507184	0.907625	0.563733	0.967235	20	0	296500000	0.091946	100000	0.372791	-8.24869	0.034313	0.126543	1.01026	0.0700795	0	2	13	3
2252	2009	上海市	C27	1	18083545	67839259	1.11096	0.582197	1.03544	0.645913	1.11831	21	0	370100000	0.074991	300000	0.469598	-5.89864	0.031055	0.165737	0.930068	0.146016	0.314815	10	35	3
2252	2010	上海市	C27	1	16185410	73848780	1.73135	0.898369	1.61335	0.993584	1.7422	22	0	447300000	0.106539	2150000	0.519557	-3.61569	0.02495	0.199287	0.968468	0.328545	0.223038	4	18	2
2252	2011	上海市	C27	1	15707866	78479329	2.06174	1.08414	1.92087	1.18581	2.06732	23	0	512300000	0.081481	140000	0.56203	0.522904	0.04983	0.197567	0.970096	0.259089	0.204861	4	19	2
2252	2012	上海市	C27	1	20528319	87235749	2.22327	1.17581	2.07156	1.276	2.22968	24	0	597700000	0.156247	3191900	0.548455	2.15496	0.024829	0.1853	0.982783	0.251353	0	2	8	2
2252	2013	上海市	C27	1	18679112	92829499	2.26084	1.19893	2.10704	1.29631	2.27218	25	0	445000000	0.300524	2.40267e+06	0.31512	4.06913	0.02633	0.09048	1.08627	0.270308	0.322222	10	58	2
2252	2014	上海市	C27	1	38361234	117300000	2.43779	1.2769	2.26986	1.39889	2.45402	26	0	1175000000	0.080512	5.10111e+06	0.140705	-7.81198	0.026696	0.054429	1.02261	0.295161	0.205	12	46	1
2252	2015	上海市	C27	1	82519092	182200000	2.66065	1.3865	2.47433	1.52757	2.67728	27	0	1784000000	0.073005	24222955	0.174223	-0.497246	0.031096	0.128109	0.992544	0.273332	0.222222	14	27	1
2252	2016	上海市	C27	1	61427753	216300000	2.86539	1.47198	2.66795	1.64678	2.87968	28	0	2053000000	0.113061	16744362	0.17589	0.999051	0.030172	0.124789	0.991132	0.253755	0	3	4	1
2252	2017	上海市	C27	1	73280932	257100000	3.26963	1.66628	3.04344	1.87554	3.28314	29	0	1676000000	0.136646	33888500	0.133358	2.91072	0.028249	0.057553	1.03529	0.267679	0	14	27	1
2252	2018	上海市	C27	1	69427620	288000000	3.39548	1.71504	3.16289	1.94917	3.41101	30	0	1523000000	0.043485	32017649	0.158442	2.76978	0.029647	-0.133762	9.97634	0.299366	0.444444	10	20	1
2252	2019	上海市	C27	1	72153326	316900000	3.56555	1.77389	3.32579	2.04501	3.58362	31	0	2145000000	0.030536	26543665	0.218086	0.588954	0.035132	0.05112	0.967288	0.291612	0.208333	13	20	1
2252	2020	上海市	C27	1	90370249	359800000	4.01354	2.0029	3.74797	2.33489	4.06799	32	0	2278000000	0.014268	40127827	0.108328	-0.873649	0.036148	0.051722	0.977316	0.278899	0	8	10	1
2262	2008	江苏省	F51	1	22273266	55683164	1.00655	0.877762	0.942345	0.691961	1.00273	9	0	911500000	0.528731	3026930	1.30586	1.18807	0.256618	0.054595	1.22372	0.324679	0.31456	15	59	1
2262	2009	江苏省	F51	1	22168256	69498945	1.15286	0.98732	1.07674	0.796382	1.16094	10	0	1061000000	0.492748	1012530	1.42303	1.5963	0.172042	0.06853	1.11114	0.308568	0.194423	13	47	1
2262	2010	江苏省	F51	1	22695022	81769125	1.78238	1.48135	1.66622	1.22557	1.79374	11	0	1204000000	0.515293	3431927	1.3629	2.17895	0.117092	0.078709	1.06581	0.364624	0.213333	6	55	1
2262	2011	江苏省	F51	1	22960731	92464487	2.12087	1.74003	1.98602	1.4582	2.12656	12	0	1433000000	0.491575	2.46145e+06	1.45163	4.81472	0.095915	0.096272	1.0666	0.337155	0.348299	10	57	1
2262	2012	江苏省	F51	1	29505976	108100000	2.28673	1.84454	2.14009	1.57145	2.29301	13	0	1788000000	0.492551	1932930	1.47414	4.46324	0.083136	0.10271	1.06668	0.349752	0.346823	36	94	1
2262	2013	江苏省	F51	1	38536844	130400000	2.32437	1.8733	2.1756	1.59656	2.33574	14	0	2005000000	0.466139	2133170	1.42758	1.92358	0.087107	0.11012	1.06208	0.346142	0.3749	28	81	1
2262	2014	江苏省	F51	1	51443232	162300000	2.50078	2.00626	2.33752	1.71752	2.51716	15	0	2227000000	0.449177	3018120	1.30099	1.66396	0.071319	0.115077	1.05191	0.341125	0.257222	25	172	1
2262	2015	江苏省	C27	1	59485330	197400000	2.73234	2.18519	2.55121	1.87588	2.74894	16	0	2451000000	0.283663	6658120	1.08454	-0.556195	0.031096	0.100074	1.04001	0.361025	0.356513	54	81	1
2262	2016	江苏省	C27	1	66515972	234300000	2.94584	2.33873	2.75303	2.0229	2.96058	17	0	2663000000	0.286052	3796790	1.01442	0.373777	0.030172	0.101411	0.9952	0.372307	0.270208	56	72	1
2262	2017	江苏省	C27	1	87811350	287000000	3.35279	2.65399	3.13129	2.30035	3.36695	18	0	2950000000	0.254498	45825141	1.0279	0.482294	0.028249	0.113659	0.986034	0.376713	0.383475	22	46	1
2262	2018	江苏省	C27	0	124200000	368100000	3.48136	2.74681	3.25278	2.3886	3.49759	19	0	3256000000	0.266657	26664475	0.957323	-0.698383	0.029647	0.128819	0.974605	0.360609	0.293403	17	36	1
2262	2019	江苏省	C27	1	133100000	446000000	3.65795	2.85004	3.42029	2.50961	3.67699	20	0	3444000000	0.142016	32357999	0.987578	-0.712992	0.035132	0.15639	0.986316	0.358179	0.153575	61	80	1
2262	2020	江苏省	C27	1	185800000	564900000	4.12019	3.19841	3.85535	2.85553	4.17816	21	0	2773000000	0.135401	27797680	0.707875	-2.95563	0.036148	0.153125	0.971795	0.319022	0.171895	70	83	1
2275	2009	广西壮族自治区	C27	0	8.11421e+06	20285517	1.19768	1.05051	1.08563	0.689398	1.19936	8	0	1061000000	0.135315	3462259	0.538753	-9.3791	0.031055	0.149298	1.0078	0.343248	0	12	40	2
2275	2010	广西壮族自治区	C27	0	42277698	59520388	1.8514	1.57986	1.68435	1.06122	1.85717	9	0	910100000	0.091594	4.01998e+06	0.496378	-1.35453	0.02495	0.129908	0.969952	0.298515	0.284722	11	22	2
2275	2011	广西壮族自治区	C27	0	12467562	63059891	2.20071	1.86655	2.00243	1.25906	2.2009	10	0	1049000000	0.099126	3.43436e+06	0.527843	-3.09393	0.04983	0.132621	0.951655	0.312584	0.371914	10	31	1
2275	2012	广西壮族自治区	C27	0	33649706	87250614	2.38428	2.00422	2.16968	1.3632	2.38473	11	0	1183000000	0.163879	9.11069e+06	0.527752	-2.03933	0.024829	0.133252	0.979186	0.322964	0	6	10	1
2275	2013	广西壮族自治区	C27	0	37042115	111200000	2.43024	2.04319	2.2121	1.38784	2.43602	12	0	1302000000	0.180766	7.16492e+06	0.54018	-4.25976	0.02633	0.156282	0.989944	0.307699	0.201481	10	29	1
2275	2014	广西壮族自治区	C27	0	37195017	131700000	2.62146	2.19965	2.38769	1.49147	2.63225	13	0	1306000000	0.166354	8.88171e+06	0.526775	-4.59549	0.026696	0.159815	0.975123	0.301038	0	4	13	1
2275	2015	广西壮族自治区	C27	0	46419285	158400000	2.88082	2.40816	2.62506	1.63643	2.89237	14	0	1215000000	0.150954	20135384	0.497088	-3.62763	0.031096	0.13649	0.975212	0.329216	0.625	5	10	1
2275	2016	广西壮族自治区	C27	0	52553829	187200000	3.09937	2.56713	2.82475	1.76314	3.109	15	0	1346000000	0.154802	16281095	0.531465	-3.15846	0.030172	0.137171	0.970591	0.335506	0	9	14	1
2275	2017	广西壮族自治区	C27	0	48038205	207100000	3.54551	2.91569	3.23572	2.00992	3.55438	16	0	1405000000	0.178245	14347990	0.500382	-2.13573	0.028249	0.143797	0.972157	0.321935	0.390818	18	35	1
2275	2018	广西壮族自治区	C27	0	46678006	222700000	3.68083	3.01227	3.35938	2.08555	3.6916	17	0	1338000000	0.175996	19212653	0.465242	-3.45351	0.029647	0.121354	0.972365	0.322955	0.217335	31	45	1
2275	2019	广西壮族自治区	C27	0	73332849	262700000	3.8602	3.11651	3.52312	2.19093	3.87414	18	0	1361000000	0.175717	27450982	0.480271	-1.56727	0.035132	0.114809	0.94423	0.317774	0.390315	26	42	1
2275	2020	广西壮族自治区	C27	0	107500000	330800000	4.33469	3.48845	3.95559	2.47969	4.38007	19	0	1292000000	0.237817	25066029	0.403497	-2.46237	0.036148	0.071355	0.948469	0.339064	0.31957	37	52	1
2287	2009	西藏自治区	C27	0	5.69638e+06	14240954	1.14791	1.07832	0.952681	1.02781	1.15843	2	0	448200000	0.117686	15824929	0.361738	-9.79152	0.031055	0.124242	0.938765	0.305265	0.159091	64	171	1
2287	2010	西藏自治区	C27	0	28458243	40563053	1.78166	1.61524	1.48627	1.59193	1.7955	3	0	484600000	0.083875	20111796	0.39669	-2.22461	0.02495	0.129231	0.939876	0.323195	0.0568182	64	194	1
2287	2011	西藏自治区	C27	0	24057425	58536020	2.10519	1.89776	1.75626	1.88007	2.113	4	0	712600000	0.058936	6.49928e+06	0.581361	-0.927755	0.04983	0.125705	0.945574	0.333975	0.220671	16	66	1
2287	2012	西藏自治区	C27	0	28182415	77938032	2.28482	2.02593	1.90585	2.03896	2.2926	5	0	842700000	0.056471	15920802	0.652173	-0.298699	0.024829	0.131094	0.952092	0.346274	0.0933248	30	93	1
2287	2013	西藏自治区	C27	0	31598511	97845838	2.32654	2.06138	1.9406	2.07452	2.33977	6	0	869200000	0.056266	39626543	0.631757	-3.74122	0.02633	0.137607	0.956837	0.329953	0.0467836	21	43	1
2287	2014	西藏自治区	C27	0	32222514	115400000	2.48339	2.20391	2.07184	2.20992	2.50208	7	0	845900000	0.135167	53733169	0.530226	-3.90805	0.026696	0.131409	0.986769	0.333218	0.105843	0	0	1
2287	2015	西藏自治区	C27	0	33242147	131300000	2.71858	2.39486	2.27123	2.41396	2.7393	8	0	881300000	0.202427	18657833	0.480514	-1.71338	0.031096	0.126252	0.987404	0.318877	0.186987	1	3	1
2287	2016	西藏自治区	C27	0	34258055	145900000	2.92938	2.55333	2.44692	2.60192	2.951	9	0	854500000	0.156253	38693579	0.466521	-0.529935	0.030172	0.138646	1.00124	0.314491	0.458333	6	13	1
2287	2017	西藏自治区	C27	0	31651385	155700000	3.33331	2.88412	2.78658	2.95635	3.35564	10	0	915600000	0.175382	12611378	0.458576	0.597774	0.028249	0.130966	1.00227	0.306387	0.543302	19	39	1
2287	2018	西藏自治区	C27	0	34844564	167100000	3.45157	2.96966	2.88437	3.0595	3.47663	11	0	1024000000	0.115679	16168187	0.524569	-0.922906	0.029647	0.137256	1.02309	0.347984	0	9	15	1
2287	2019	西藏自治区	C27	0	44771274	186800000	3.63737	3.0679	3.03669	3.22747	3.66694	12	0	1164000000	0.242014	49852699	0.470047	-2.37857	0.035132	0.122109	0.964052	0.343539	0.5	2	2	1
2287	2020	西藏自治区	C27	0	66769924	225600000	4.0605	3.42213	3.38853	3.62987	4.11995	13	0	1218000000	0.409166	68691714	0.331056	-0.160386	0.036148	0.091031	0.950042	0.333497	0.115	4	6	1
2294	2009	广东省	C27	0	11557129	28892821	1.24757	1.07574	1.12558	0.978687	1.25834	2	0	811400000	0.083855	4501915	0.479469	-13.4762	0.031055	0.121718	1.0047	0.305208	0.27719	17	61	1
2294	2010	广东省	C27	0	61376464	85935362	1.92998	1.61607	1.74511	1.51269	1.94487	3	0	1201000000	0.142307	4009921	0.596708	-1.5204	0.02495	0.163462	0.945095	0.335384	0.244408	12	58	1
2294	2011	广东省	C27	0	75342996	148400000	2.29028	1.90326	2.07196	1.7903	2.29911	4	0	1332000000	0.126993	8.51376e+06	0.60319	-1.18615	0.04983	0.165818	0.960612	0.325713	0.207071	39	134	1
2294	2012	广东省	C27	0	106800000	232900000	2.47546	2.02714	2.23968	1.93709	2.48481	5	0	1650000000	0.125481	24715290	0.613571	-2.66684	0.024829	0.213221	0.970664	0.298502	0.151603	30	103	1
2294	2013	广东省	C27	0	120200000	318200000	2.51675	2.05972	2.27756	1.9696	2.53182	6	0	2087000000	0.139536	20805770	0.638848	-5.11371	0.02633	0.228713	0.98315	0.282945	0.113575	55	209	1
2294	2014	广东省	C27	0	119000000	389500000	2.69601	2.19851	2.44227	2.10336	2.71675	7	0	2567000000	0.179365	10970422	0.624484	-6.10202	0.026696	0.226034	0.985728	0.289727	0.198438	53	234	1
2294	2015	广东省	C27	0	257100000	588200000	2.94449	2.39055	2.66761	2.29547	2.96659	8	0	3081000000	0.128321	13577338	0.645585	-5.77889	0.031096	0.235697	0.99097	0.278791	0.267559	85	305	1
2294	2016	广东省	C27	0	240300000	740300000	3.17452	2.55418	2.87674	2.4745	3.19612	9	0	3383000000	0.164378	27237786	0.586686	-5.68394	0.030172	0.212735	0.980923	0.272674	0.223817	58	140	1
2294	2017	广东省	C27	0	332000000	961200000	3.61122	2.89408	3.2773	2.81139	3.63302	10	0	3611000000	0.10283	30160233	0.60512	-1.24449	0.028249	0.209324	0.987983	0.281845	0.200824	54	86	1
2294	2018	广东省	C27	0	580400000	1397000000	3.74387	2.99147	3.39826	2.91184	3.76846	11	0	3926000000	0.130756	48588154	0.588487	-2.72754	0.029647	0.184012	0.997597	0.255288	0.189341	46	91	1
2294	2019	广东省	C27	0	547100000	1735000000	3.94078	3.11111	3.57896	3.06859	3.96927	12	0	3710000000	0.137965	61539916	0.57808	-2.15169	0.035132	0.088169	0.998337	0.2827	0.0706993	45	55	1
2294	2020	广东省	C27	0	538300000	2013000000	4.42397	3.48867	4.01639	3.46392	4.4913	13	0	2259000000	0.191781	70195556	0.395832	0.390612	0.036148	0.007246	0.787828	0.303515	0.143208	80	92	1
2317	2009	广东省	C27	0	10618594	26546485	1.20843	1.0556	1.09495	0.842609	1.21659	8	0	526800000	0.077271	7.34624e+06	0.39299	-12.8421	0.031055	0.071498	1.03455	0.317863	0	16	92	1
2317	2010	广东省	C27	0	24577046	47141559	1.86421	1.57994	1.6922	1.29764	1.87604	9	0	592900000	0.064453	8.91977e+06	0.432276	-1.36028	0.02495	0.088727	0.87839	0.373557	0.333333	6	34	1
2317	2011	广东省	C27	0	27260932	67331257	2.2159	1.85561	2.01202	1.54133	2.22196	10	0	677700000	0.058951	8.69911e+06	0.478199	-0.858615	0.04983	0.0959	0.893393	0.368838	0.145833	25	133	1
2317	2012	广东省	C27	1	26176407	83407976	2.39177	1.97056	2.17186	1.66298	2.39831	11	0	799500000	0.086588	13103433	0.510289	-1.06409	0.024829	0.10449	0.872051	0.361108	0.432292	8	41	1
2317	2013	广东省	C27	1	46448823	117300000	2.43134	2.00211	2.20829	1.68987	2.44336	12	0	977300000	0.120161	10938499	0.550244	-1.91422	0.02633	0.094585	0.915755	0.371821	0.150121	50	240	1
2317	2014	广东省	C27	1	78330168	178100000	2.61384	2.14378	2.37644	1.81393	2.63134	13	0	1165000000	0.176739	8.07557e+06	0.567349	-1.04644	0.026696	0.093645	1.00124	0.373925	0.134655	40	171	1
2317	2015	广东省	C27	1	87831747	239200000	2.8584	2.33559	2.5988	1.9808	2.87646	14	0	1398000000	0.367266	10447857	0.473222	-0.953078	0.031096	0.088671	1.01561	0.360633	0.382145	62	132	1
2317	2016	广东省	C27	1	118200000	321500000	3.08188	2.49772	2.80239	2.13571	3.09849	15	0	1493000000	0.189622	21884308	0.40055	-1.00261	0.030172	0.099514	1.00752	0.346776	0.354455	90	156	1
2317	2017	广东省	C27	1	94659319	367900000	3.50758	2.83177	3.1936	2.42805	3.52366	16	0	1708000000	0.231822	63362548	0.404489	-0.542269	0.028249	0.087107	1.00649	0.362768	0.320257	87	132	1
2317	2018	广东省	C27	1	107000000	419800000	3.64098	2.92791	3.31527	2.51947	3.65918	17	0	1993000000	0.246639	20524145	0.450297	-0.500996	0.029647	0.082089	1.01424	0.36481	0.357635	45	77	1
2317	2019	广东省	C27	1	105700000	462500000	3.82663	3.03484	3.48606	2.6494	3.84788	18	0	2101000000	0.249173	7.14714e+06	0.459726	0.542426	0.035132	0.058071	1.04926	0.364948	0.376612	50	95	1
2317	2020	广东省	C27	1	125400000	518500000	4.30628	3.40234	3.92219	3.00763	4.36687	19	0	1564000000	0.240698	25460477	0.396941	0.38341	0.036148	-0.090959	10.2675	0.384526	0.236428	30	38	1
2332	2010	浙江省	C27	0	43017855	107500000	1.81607	0.561768	1.68616	1.10711	1.82569	10	1	1389000000	0.384767	8.67055e+06	0.823527	-0.10223	0.02495	0.062882	1.18064	0.365957	0.0296875	12	64	1
2332	2011	浙江省	C27	0	41995392	133400000	2.16435	0.664701	2.00864	1.31961	2.16862	11	1	1525000000	0.427119	8365287	0.83893	2.08252	0.04983	0.065573	1.11573	0.362923	0.0888889	6	40	1
2332	2012	浙江省	C27	0	50520714	163900000	2.33635	0.722389	2.16887	1.42105	2.34116	12	1	1797000000	0.507729	5.38814e+06	0.815474	2.98977	0.024829	0.05085	1.2542	0.362765	0.141709	16	67	1
2332	2013	浙江省	C27	0	66387919	205700000	2.3758	0.73521	2.20614	1.44377	2.38567	13	1	2076000000	0.570764	6.54974e+06	0.840677	3.15773	0.02633	0.018378	1.84413	0.383872	0	12	30	1
2332	2014	浙江省	C27	0	72807193	247700000	2.5605	0.8021	2.37698	1.556	2.57533	14	1	2200000000	0.561849	12616733	0.881528	1.91873	0.026696	0.017419	1.88512	0.385892	0.0764236	22	48	1
2332	2015	浙江省	C27	0	70660937	281200000	2.79895	0.878462	2.59589	1.69942	2.81386	15	1	2197000000	0.374073	20011440	0.721223	0.23145	0.031096	0.030417	1.40407	0.382299	0.098	11	39	1
2332	2016	浙江省	C27	1	69774701	308800000	3.0154	0.949626	2.7998	1.83216	3.02786	16	1	2209000000	0.382167	15569038	0.691497	1.00483	0.030172	0.040437	1.16323	0.382866	0	10	20	1
2332	2017	浙江省	C27	1	66637282	329100000	3.44236	1.07112	3.19684	2.08601	3.45391	17	1	2480000000	0.535317	16243569	0.555556	1.40954	0.028249	0.044813	1.21471	0.370926	0	28	85	1
2332	2018	浙江省	C27	1	103100000	382800000	3.57451	1.11526	3.3216	2.16699	3.58798	18	1	3057000000	0.50208	17286064	0.665363	1.64833	0.029647	0.063449	1.17021	0.358199	0.0643019	31	47	1
2332	2019	浙江省	C27	1	144100000	469500000	3.75394	1.17927	3.49215	2.27486	3.77007	19	1	3078000000	0.474859	37432240	0.636732	1.34468	0.035132	0.07597	1.1221	0.34915	0.0763238	51	71	1
2332	2020	浙江省	C27	1	145200000	544300000	4.23118	1.33728	3.94021	2.5934	4.28487	20	1	3316000000	0.329893	35851005	0.587706	-0.09477	0.036148	0.077359	1.13776	0.352133	0.0766667	40	49	1
2349	2010	江苏省	C27	0	9.07607e+06	22690163	1.1775	0.996949	1.10201	0.691302	1.18545	3	1	253900000	0.109523	1741000	0.448665	-2.82419	0.02495	0.069739	1.00768	0.317877	0.444444	2	4	2
2349	2011	江苏省	C27	1	9.50644e+06	28793083	1.40086	1.16884	1.31118	0.82616	1.40606	4	1	339000000	0.184786	18903333	0.481087	1.03822	0.04983	0.061947	0.955806	0.406885	0	4	20	2
2349	2012	江苏省	C27	1	12471263	36945384	1.51262	1.24405	1.41565	0.887549	1.51902	5	1	600200000	0.253563	27395138	0.694763	1.08205	0.024829	0.062249	0.976561	0.41197	0.1	25	46	1
2349	2013	江苏省	C27	1	11973180	43376756	1.53656	1.26318	1.43823	0.900704	1.54667	6	1	656900000	0.30723	14115813	0.684169	2.44288	0.02633	0.037984	1.10871	0.41345	0.251512	9	16	1
2349	2014	江苏省	C27	1	16728663	53598906	1.66606	1.36535	1.55721	0.978234	1.67963	7	1	514400000	0.186562	11880927	0.306248	-3.0085	0.026696	0.021535	1.13767	0.411682	0.214668	16	50	1
2349	2015	江苏省	C27	1	22578593	68137663	1.82192	1.48595	1.70104	1.06958	1.83542	8	1	691300000	0.108643	4106936	0.311376	0.356075	0.031096	0.032657	0.885791	0.398342	0.250192	24	48	1
2349	2016	江苏省	C27	1	49874635	107800000	1.96386	1.59528	1.83538	1.15374	1.9752	9	1	777800000	0.09005	7.66383e+06	0.348346	-1.07032	0.030172	0.068548	0.946718	0.367054	0.122449	11	24	1
2349	2017	江苏省	C27	1	52320033	143900000	2.24622	1.8147	2.09812	1.31539	2.25666	10	1	974500000	0.183387	6.63173e+06	0.345794	0.468961	0.028249	0.058714	1.01137	0.349574	0	10	10	1
2349	2018	江苏省	C27	1	30019581	152400000	2.33808	1.88326	2.18539	1.37037	2.34984	11	1	1143000000	0.20745	13711303	0.398478	1.31509	0.029647	0.076498	1.01074	0.34919	0.186111	49	60	1
2349	2019	江苏省	C27	1	35191460	164700000	2.46018	1.96302	2.30239	1.43696	2.47344	12	1	960600000	0.269818	4.6518e+06	0.393491	0.886885	0.035132	-0.178269	5.14755	0.372539	0.18108	58	69	1
2349	2020	江苏省	C27	1	38199486	178200000	2.76335	2.18115	2.58844	1.64437	2.79971	13	1	1057000000	0.212067	7.62029e+06	0.406002	-0.312889	0.036148	0.008848	1.26226	0.373095	0.141905	47	57	1
2365	2010	湖北省	C27	0	14594507	36486267	1.11402	0.477781	1.03895	0.731713	1.12004	4	0	295900000	0.069808	4559650	0.293138	-5.83646	0.02495	0.042272	0.888819	0.314438	0	2	17	2
2365	2011	湖北省	C27	0	16647651	47660978	1.33221	0.562634	1.24372	0.879097	1.33572	5	0	376500000	0.089733	3313150	0.359366	-0.082844	0.04983	0.060123	0.946083	0.30698	0.0833333	9	32	2
2365	2012	湖北省	C27	1	16696228	57208060	1.43279	0.599525	1.33702	0.940781	1.43744	6	0	424600000	0.09629	3141650	0.388756	-0.137381	0.024829	0.062238	0.950433	0.390189	0	2	16	2
2365	2013	湖北省	C27	1	19537472	68164323	1.45484	0.608632	1.35785	0.954194	1.46283	7	0	468700000	0.101886	5533624	0.434746	0.054859	0.02633	0.019135	1.07631	0.42829	0	4	5	2
2365	2014	湖北省	C27	1	19430055	77369729	1.58278	0.673811	1.47735	1.04178	1.59372	8	0	586200000	0.066673	5.82954e+06	0.554676	0.532721	0.026696	0.026724	0.970054	0.419758	0.329218	0	0	2
2365	2015	湖北省	C27	1	19075468	84839738	1.73138	0.724984	1.61558	1.13954	1.74155	9	0	492500000	0.069407	7.48785e+06	0.462094	0.197986	0.031096	0.014283	0.647436	0.41918	0.65022	4	8	2
2365	2016	湖北省	C27	1	17469989	89583767	1.86603	0.782935	1.74205	1.22964	1.87304	10	0	484800000	0.075564	7.96235e+06	0.431471	0.255307	0.030172	0.048683	0.889887	0.404269	0.107143	12	40	2
2365	2017	湖北省	C27	1	22134434	98280636	2.13329	0.890198	1.99109	1.40217	2.13891	11	0	810900000	0.148888	4.3628e+06	0.590393	0.410373	0.028249	0.084153	1.08166	0.376845	0.3798	28	124	2
2365	2018	湖北省	C27	1	17603657	101100000	2.2223	0.921388	2.07414	1.46313	2.22884	12	0	848600000	0.167499	5800103	0.521193	-0.899314	0.029647	0.092742	0.949331	0.384311	0.277778	2	2	2
2365	2019	湖北省	C27	1	38329487	124300000	2.33367	0.95738	2.17862	1.52992	2.34126	13	0	1137000000	0.131633	7.4497e+06	0.718319	-1.33212	0.035132	0.056036	0.960202	0.406829	0	12	44	2
2365	2020	湖北省	C27	1	32514545	138200000	2.63328	1.04611	2.45864	1.76358	2.66563	14	0	967600000	0.161723	10179639	0.542051	-0.966254	0.036148	0.05484	1.06699	0.406878	0.327387	53	71	2
2370	2010	浙江省	C27	0	13307127	33267817	1.97914	1.64729	1.84268	1.47411	1.99273	9	0	402800000	0.167663	505834	0.503162	-0.593599	0.02495	0.04861	1.02221	0.415942	0.5	4	15	2
2370	2011	浙江省	C27	0	12334468	40612112	2.34985	1.93563	2.18767	1.74546	2.35694	10	0	379500000	0.145086	5.8906e+06	0.48216	0.502976	0.04983	0.050236	0.935832	0.416609	0.150794	14	52	2
2370	2012	浙江省	C27	0	15722565	50242859	2.54052	2.05857	2.3666	1.88828	2.54786	11	0	285100000	0.139456	3.21749e+06	0.386354	1.47348	0.024829	-0.031439	6.64577	0.469097	0.105252	20	66	2
2370	2013	浙江省	C27	1	14585473	57291903	2.58453	2.09277	2.40837	1.9201	2.59747	12	0	281200000	0.114778	3.59045e+06	0.391136	-0.036699	0.02633	0.006834	0.351966	0.434202	0.125	8	30	2
2370	2014	浙江省	C27	1	13103589	61801707	2.77036	2.23763	2.57985	2.05156	2.78889	13	0	334400000	0.119281	2497951	0.442651	-1.20678	0.026696	0.04781	0.926314	0.409142	0	10	20	2
2370	2015	浙江省	C27	1	18654031	71185483	3.02619	2.43301	2.81472	2.23921	3.0458	14	0	410300000	0.615151	3.56332e+06	0.224724	-0.53847	0.031096	0.027409	0.979959	0.408238	0.0952381	15	18	2
2370	2016	浙江省	C27	1	21617851	82125511	3.26056	2.59801	3.03619	2.41369	3.2794	15	0	672700000	0.109242	8.50266e+06	0.313444	-0.188827	0.030172	0.040615	1.17978	0.373388	0.5	2	3	2
2370	2017	浙江省	C27	1	36704404	106500000	3.71341	2.9427	3.45736	2.74268	3.73239	16	0	788400000	0.200024	8.83765e+06	0.318451	-0.284904	0.028249	0.049299	0.96689	0.366327	0	0	0	2
2370	2018	浙江省	C27	1	108500000	199000000	3.84919	3.03662	3.58622	2.84084	3.87123	17	0	955800000	0.328497	10365104	0.320012	1.95385	0.029647	0.043106	1.06619	0.382087	0.305556	4	4	1
2370	2019	浙江省	C27	1	68745086	237900000	4.04887	3.14454	3.77724	2.99295	4.0748	18	0	588700000	0.720915	14251365	0.312692	3.92014	0.035132	-0.846986	10.2675	0.469329	0.2112	15	21	2
2370	2020	浙江省	C27	1	40681930	242900000	4.54661	3.52144	4.24603	3.38022	4.61128	19	0	424800000	0.662423	4.77485e+06	0.263191	3.12753	0.036148	0.013942	3.07375	0.492701	0	6	11	2
2382	2010	山东省	C29	0	6.55829e+06	16395723	1.57111	0.161035	1.45649	1.44736	1.58556	3	0	575200000	0.116866	6.59953e+06	0.607386	-0.70887	0.080171	0.039416	1.02749	0.394204	0.0932036	5	36	1
2382	2011	山东省	C29	0	6.73962e+06	20675984	1.8577	0.190439	1.72479	1.70902	1.8666	4	0	843000000	0.300642	8.6492e+06	0.712306	2.85147	0.064242	0.022172	1.1384	0.412182	0.031944	27	178	1
2382	2012	山东省	C29	0	19051277	36625863	2.01208	0.205698	1.8679	1.85237	2.02142	5	0	1203000000	0.415208	2.4338e+06	0.81069	1.28704	0.055461	0.031128	1.21279	0.393678	0.0201379	6	76	1
2382	2013	山东省	C29	1	18604226	49736210	2.04922	0.210328	1.90247	1.88415	2.06348	6	0	1197000000	0.489988	27229824	0.691797	1.35853	0.059643	0.024339	1.46512	0.407169	0.0699443	17	169	1
2382	2014	山东省	C29	1	17693835	59969613	2.18251	0.222936	2.02267	2.00527	2.20165	7	0	1367000000	0.34764	7.30729e+06	0.957588	0.506837	0.062312	0.038472	1.21473	0.385059	0.222577	9	72	1
2382	2015	山东省	C29	1	15108291	66082462	2.38457	0.243224	2.20631	2.18784	2.40558	8	0	1337000000	0.209375	3.09854e+06	1.00782	-1.93521	0.065813	0.112313	0.889608	0.358668	0.360475	45	223	1
2382	2016	山东省	C29	1	31704753	87874846	2.56951	0.264754	2.37793	2.35799	2.59172	9	0	1137000000	0.180833	3.17468e+06	0.812072	-1.39872	0.081182	0.113623	0.903943	0.371311	0.276744	48	107	1
2382	2017	山东省	C29	1	37591384	112300000	2.92539	0.323267	2.70487	2.67758	2.94852	10	0	1370000000	0.222493	4.4273e+06	0.857873	0.223025	0.077465	0.109946	1.09138	0.370521	0.27647	83	161	1
2382	2018	山东省	C35	1	132000000	227500000	3.0276	0.34485	2.79995	2.76978	3.05397	11	0	2239000000	0.385762	10415396	0.208932	-6.42365	0.054055	0.027983	1.0788	0.3945	0.124218	26	45	1
2382	2019	山东省	C35	1	209100000	402500000	3.19586	0.394783	2.95782	2.92268	3.22684	12	0	2885000000	0.361688	24263576	0.262129	0.976337	0.062775	0.039177	1.13496	0.362536	0.326067	32	70	1
2382	2020	山东省	C35	1	241600000	583700000	3.56408	0.42349	3.30192	3.28668	3.62172	13	0	6492000000	0.42369	31117948	0.461962	-1.69953	0.085994	0.103497	1.13878	0.254204	0	21	24	1
2390	2010	贵州省	C27	0	15001324	37503310	1.79175	1.44387	1.61581	1.23482	1.79848	15	0	294900000	0.14732	5.95173e+06	0.283096	-1.58474	0.02495	0.033391	0.977198	0.397742	0	4	29	2
2390	2011	贵州省	C27	1	8545879	40423693	2.11993	1.70359	1.912	1.45988	2.12085	16	0	326700000	0.212312	5.51269e+06	0.290991	1.79349	0.04983	0.036892	0.843901	0.38808	0.521508	14	21	2
2390	2012	贵州省	C27	1	5.07419e+06	39434334	2.30204	1.83904	2.07582	1.58475	2.30263	17	0	403700000	0.233767	10891950	0.335355	2.29699	0.024829	0.035638	1.01352	0.393146	0.239439	24	116	1
2390	2013	贵州省	C27	1	6.08403e+06	39603209	2.34695	1.87549	2.11669	1.61403	2.35267	18	0	510600000	0.303165	14553292	0.383075	1.87387	0.02633	0.026688	1.23947	0.403456	0.183316	16	59	1
2390	2014	贵州省	C27	1	4.12533e+06	37788062	2.52139	2.01738	2.27492	1.72809	2.53199	19	0	2205000000	0.529435	18543371	0.474065	1.42541	0.026696	0.029456	1.32638	0.378532	0.318704	17	38	1
2390	2015	贵州省	C27	0	5.67254e+06	37792393	2.77627	2.22029	2.5065	1.89716	2.78808	20	0	3703000000	0.589692	45589588	0.642556	2.1344	0.031096	0.02589	1.48175	0.373188	0.15	21	51	1
2390	2016	贵州省	C27	0	18665616	50789150	2.99055	2.36823	2.70035	2.04454	3.00205	21	0	4551000000	0.399374	85969301	0.477632	1.26798	0.030172	0.022479	1.30339	0.36749	0.285805	32	72	1
2390	2017	贵州省	C27	0	28987084	72157861	3.41086	2.68667	3.08345	2.3276	3.42239	22	0	5218000000	0.434657	14496158	0.502091	1.55312	0.028249	0.027728	1.21964	0.363061	0.18537	24	40	1
2390	2018	贵州省	C27	0	26485530	87819712	3.53919	2.78079	3.19936	2.4125	3.55296	23	0	5554000000	0.523828	17203134	0.606236	2.59145	0.029647	-0.118219	10.2675	0.379033	0.152778	21	32	1
2390	2019	贵州省	C27	0	25763962	100400000	3.71774	2.88353	3.35962	2.53895	3.73533	24	0	5523000000	0.515489	13261789	0.638718	1.96461	0.035132	0.025311	1.44785	0.375348	0	13	15	1
2390	2020	贵州省	C27	0	7.36027e+06	92709385	4.16072	3.2303	3.75867	2.86033	4.20671	25	0	4823000000	0.465079	7.87779e+06	0.605001	1.95413	0.036148	0.022829	1.30939	0.3806	0	22	28	1
2393	2010	天津市	C27	0	3.44183e+06	8604566	1.59935	1.45836	1.47146	1.008	1.61036	9	1	683000000	0.028279	1584883	0.270597	-7.60975	0.02495	0.080398	0.929797	0.265193	0.181944	13	25	1
2393	2011	天津市	C27	1	43729707	51043589	1.89795	1.70971	1.75069	1.19969	1.90566	10	1	689500000	0.022383	886687	0.2668	-1.3952	0.04983	0.116479	0.880502	0.251413	0.37996	4	11	1
2393	2012	天津市	C27	1	34189837	77576887	2.04388	1.81578	1.88286	1.29128	2.05296	11	1	1008000000	0.050475	1552854	0.380635	-1.24455	0.024829	0.102817	0.909771	0.275384	0.222222	6	16	1
2393	2013	天津市	C27	1	32741005	98681359	2.08157	1.84892	1.91747	1.31161	2.09554	12	1	936400000	0.092549	4.94356e+06	0.324137	-3.42791	0.02633	0.092506	0.942017	0.279999	0.280988	0	0	1
2393	2014	天津市	C27	1	34171409	118100000	2.24565	1.9883	2.06432	1.41401	2.26413	13	1	688900000	0.104035	2646483	0.23823	-1.05052	0.026696	0.0286	0.859706	0.334529	0.373583	2	3	1
2393	2015	天津市	C27	0	27143322	127500000	2.45256	2.1626	2.25224	1.54477	2.47096	14	1	686400000	0.128907	1.37741e+06	0.227246	-1.25671	0.031096	0.0335	0.957522	0.32238	0	13	18	1
2393	2016	天津市	C27	0	51418534	159800000	2.64086	2.31503	2.42691	1.6659	2.65711	15	1	747300000	0.135006	1594440	0.242947	-0.431961	0.030172	0.033165	0.81822	0.352184	0.361111	4	7	1
2393	2017	天津市	C27	0	77255025	213100000	3.01097	2.6287	2.7617	1.89496	3.02646	16	1	895000000	0.163583	912010	0.279582	-1.33628	0.028249	0.031726	0.921533	0.377558	0.213333	5	5	1
2393	2018	天津市	C27	0	68066720	249200000	3.12889	2.72011	2.87173	1.96905	3.14632	17	1	1269000000	0.179936	2.27581e+06	0.383847	-2.02043	0.029647	0.047222	0.916329	0.369801	0.152988	2	2	1
2393	2019	天津市	C27	0	86939151	298700000	3.28219	2.82027	3.01382	2.0671	3.30217	18	1	1341000000	0.162318	3.8747e+06	0.306347	-1.04549	0.035132	0.035681	0.904246	0.364401	0.326389	8	11	1
2393	2020	天津市	C27	0	53444569	307400000	3.69041	3.15086	3.39134	2.35678	3.74384	19	1	941200000	0.143381	7.47531e+06	0.22716	0.254767	0.036148	0.001715	0.105721	0.388309	0.16	18	20	1
2399	2010	广东省	C27	0	141400000	353400000	1.9544	1.61068	1.76691	1.3372	1.96749	12	0	3566000000	0.012728	526572	0.474154	-10.3677	0.02495	0.148738	0.981322	0.229157	0	2	19	2
2399	2011	广东省	C27	0	21793258	322200000	2.32583	1.91026	2.10356	1.58623	2.33226	13	0	2252000000	0.007521	565600	0.312827	-2.7063	0.04983	0.077616	0.79554	0.278321	0.333333	4	36	2
2399	2012	广东省	C27	1	25322679	299200000	2.51268	2.03989	2.27279	1.71556	2.51911	14	0	1589000000	0.025973	1.57377e+06	0.213298	-2.89027	0.024829	0.074644	0.672524	0.252167	0.307075	8	19	1
2399	2013	广东省	C27	1	33310069	287600000	2.55677	2.07654	2.31331	1.74482	2.56847	15	0	1357000000	0.02464	4.66362e+06	0.18294	-4.46929	0.02633	0.037892	0.402779	0.316369	0.147841	0	0	2
2399	2014	广东省	C27	1	48930818	293400000	2.74198	2.21747	2.48359	1.86592	2.75906	16	0	1744000000	0.158885	6.20408e+06	0.19726	-2.74673	0.026696	0.033768	0.581799	0.315066	0.492456	56	92	2
2399	2015	广东省	C27	1	86757664	336100000	2.99283	2.40896	2.71095	2.03594	3.0108	17	0	2031000000	0.277392	45417142	0.18838	-2.20325	0.031096	0.046684	0.824767	0.309011	0.400688	48	123	1
2399	2016	广东省	C27	0	55920308	341600000	3.22302	2.56825	2.92004	2.19386	3.23975	18	0	1995000000	0.373642	40168980	0.175082	-0.077512	0.030172	0.0299	0.834029	0.324426	0.523085	9	18	1
2399	2017	广东省	C27	0	62578510	353000000	3.67543	2.90528	3.33588	2.49594	3.69199	19	0	2321000000	0.417215	36027205	0.202451	1.86849	0.028249	0.008961	21.9206	0.365538	0.18996	35	43	1
2399	2018	广东省	C27	0	136900000	436900000	3.80987	2.99145	3.45836	2.58569	3.82901	20	0	4064000000	0.546647	33822859	0.353984	3.05662	0.029647	0.041775	1.12456	0.324463	0.190905	40	65	1
2399	2019	广东省	C27	0	112500000	483800000	4.00664	3.09335	3.63883	2.72274	4.02934	21	0	3838000000	0.509841	36390203	0.303411	3.20165	0.035132	0.068465	1.15255	0.342498	0.310789	33	52	1
2399	2020	广东省	C27	0	114300000	525500000	4.50344	3.46584	4.08898	3.079	4.56505	22	0	4399000000	0.385627	46750205	0.280254	1.72779	0.036148	0.053697	1.36734	0.360997	0.209712	21	23	1
2412	2010	湖南省	C27	0	7.09423e+06	17735565	1.32281	1.31982	1.2251	0.657646	1.32858	12	0	317800000	0.051927	5.77641e+06	0.362232	-7.69027	0.02495	0.065419	0.879956	0.368392	0	2	4	2
2412	2011	湖南省	C27	1	8.52262e+06	23597852	1.56444	1.55118	1.4503	0.777204	1.56627	13	0	361900000	0.05854	647010	0.427006	0.089296	0.04983	0.062676	0.796271	0.360822	0	10	44	1
2412	2012	湖南省	C27	1	10719601	30777776	1.69997	1.65744	1.57657	0.84335	1.70169	14	0	441500000	0.073676	2.14844e+06	0.469791	-0.963428	0.024829	0.078186	0.830506	0.336303	0.199026	0	0	1
2412	2013	湖南省	C27	1	17347887	43508996	1.73183	1.68642	1.60661	0.858298	1.73763	15	0	524400000	0.162212	1.79438e+06	0.442421	-2.55771	0.02633	0.084044	0.909224	0.357965	0	2	2	1
2412	2014	湖南省	C27	1	22421621	59404268	1.85297	1.8035	1.71822	0.914865	1.86268	16	0	656600000	0.156887	2.78258e+06	0.539143	0.810969	0.026696	0.082103	0.991732	0.360449	0.148148	4	25	1
2412	2015	湖南省	C27	1	23655600	74149228	2.04449	1.96552	1.89634	1.00687	2.05559	17	0	692000000	0.091885	3.92205e+06	0.565905	0.872895	0.031096	0.06791	0.984581	0.369063	0	2	7	1
2412	2016	湖南省	C27	1	29975698	93002541	2.20303	2.09591	2.04439	1.08497	2.21466	18	0	704600000	0.248378	4.4273e+06	0.476871	-2.27274	0.030172	0.044291	1.0112	0.387881	0.111111	0	0	1
2412	2017	湖南省	C27	1	23323770	102400000	2.50813	2.36763	2.32901	1.23288	2.52008	19	0	721500000	0.282978	6.74356e+06	0.488081	2.39367	0.028249	0.057716	1.12844	0.377086	0.106667	4	4	1
2412	2018	湖南省	C27	1	27467682	114500000	2.60039	2.4395	2.41534	1.27722	2.61426	20	0	778200000	0.241896	4.2733e+06	0.512661	1.51721	0.029647	0.078273	1.08154	0.373203	0.277778	2	4	1
2412	2019	湖南省	C27	1	23679716	121000000	2.73797	2.52155	2.54355	1.34742	2.75499	21	0	736600000	0.187438	7.89858e+06	0.471341	0.516775	0.035132	0.084814	1.05275	0.359387	0	2	8	1
2412	2020	湖南省	C27	1	22038004	124900000	3.0584	2.81286	2.84076	1.51389	3.0949	22	0	611500000	0.155626	11601570	0.392471	0.442555	0.036148	0.055504	1.05475	0.383362	0.323502	38	51	1
2422	2010	四川省	C27	0	63688335	159200000	1.94143	1.51751	1.73872	1.31773	1.95699	8	0	3726000000	0.197757	40222762	0.458071	-0.969407	0.02495	0.075278	1.01005	0.365359	0.136512	108	330	1
2422	2011	四川省	C27	0	144800000	280200000	2.29679	1.77963	2.05817	1.55927	2.30616	9	0	4648000000	0.24217	64944052	0.491894	1.75237	0.04983	0.091826	1.00294	0.350859	0.210645	281	964	1
2422	2012	四川省	C27	0	168600000	406700000	2.48401	1.89728	2.22486	1.6867	2.49414	10	0	5308000000	0.392927	135000000	0.394171	2.49693	0.024829	0.073248	1.07264	0.348795	0.281981	531	1392	1
2422	2013	四川省	C27	0	333400000	679100000	2.5316	1.93377	2.26778	1.71557	2.54802	11	0	6125000000	0.441467	103400000	0.38064	0.977514	0.02633	0.060818	1.12761	0.354166	0.234675	149	440	1
2422	2014	四川省	C27	0	320100000	897400000	2.71017	2.07321	2.42808	1.83273	2.7325	12	0	7144000000	0.482599	88140271	0.378413	1.18195	0.026696	0.046441	1.18535	0.362179	0.290263	382	888	1
2422	2015	四川省	C27	0	407000000	1170000000	2.95964	2.25501	2.65377	2.00008	2.9836	13	0	6878000000	0.50566	113500000	0.343764	1.36957	0.031096	0.023995	1.67744	0.383811	0.214554	515	985	1
2422	2016	四川省	C27	0	491000000	1485000000	3.18583	2.41252	2.85692	2.15541	3.20965	14	0	7559000000	0.510192	91992121	0.365911	1.55743	0.030172	0.026669	1.40852	0.388195	0.234406	330	546	1
2422	2017	四川省	C27	0	639400000	1902000000	3.63079	2.73556	3.25705	2.44963	3.65495	15	0	9941000000	0.571874	91548435	0.408564	2.58535	0.028249	0.028979	1.48493	0.397227	0.256699	347	605	1
2422	2018	四川省	C27	0	804300000	2421000000	3.76341	2.82227	3.37518	2.53762	3.7906	16	0	13800000000	0.558456	158100000	0.556924	1.75662	0.029647	0.043169	1.4736	0.38449	0.341608	293	498	1
2422	2019	四川省	C27	0	951600000	3009000000	3.95801	2.92157	3.54773	2.67299	3.98968	17	0	14640000000	0.558333	209400000	0.560142	1.91764	0.035132	0.032445	1.45568	0.380158	0.280718	351	479	1
2422	2020	四川省	C27	0	1057000000	3615000000	4.42751	3.25499	3.96935	3.01696	4.49401	18	0	13580000000	0.562173	324700000	0.514774	2.0492	0.036148	0.024747	1.62027	0.377391	0.240346	267	320	1
2424	2010	贵州省	C27	0	2182741	5.45685e+06	1.86859	1.32941	1.67498	1.61879	1.88252	11	0	799400000	0.340234	6.27186e+06	0.308538	-2.11155	0.02495	0.056509	1.08369	0.355717	0.166667	28	148	1
2424	2011	贵州省	C27	0	120300000	124900000	2.2082	1.55964	1.97963	1.90933	2.21861	12	0	1028000000	0.357243	3.66805e+06	0.37711	1.32526	0.04983	0.069557	1.17822	0.353936	0.252135	59	350	1
2424	2012	贵州省	C27	0	5329737	111500000	2.39414	1.68111	2.14561	2.07039	2.40421	13	0	1234000000	0.369591	10654401	0.422089	1.04375	0.024829	0.070635	1.10224	0.344071	0.258191	52	193	1
2424	2013	贵州省	C27	1	7181232	101900000	2.43673	1.71011	2.18408	2.10644	2.45213	14	0	1260000000	0.388538	6.20369e+06	0.403927	0.190816	0.02633	0.078465	1.12671	0.337446	0.0972222	35	107	1
2424	2014	贵州省	C27	1	13514067	100200000	2.603	1.82501	2.335	2.24377	2.62387	15	0	1402000000	0.341434	5.33813e+06	0.441681	0.106285	0.026696	0.08837	1.09409	0.335591	0.205783	34	86	1
2424	2015	贵州省	C27	1	25884048	111000000	2.8471	1.98559	2.55545	2.4496	2.8698	16	0	1682000000	0.302104	8.48757e+06	0.494359	-0.365609	0.031096	0.108329	1.03181	0.324852	0.180688	22	61	1
2424	2016	贵州省	C27	1	59565366	153900000	3.06813	2.11854	2.75372	2.64019	3.0916	17	0	1954000000	0.276352	9.97508e+06	0.522718	-0.435752	0.030172	0.114794	1.02864	0.331581	0.303901	50	80	1
2424	2017	贵州省	C27	0	55834416	186700000	3.49068	2.38972	3.13629	2.99918	3.51485	18	0	2253000000	0.281063	24441915	0.537423	1.05735	0.028249	0.110319	1.00854	0.339696	0.32	15	21	1
2424	2018	贵州省	C27	0	36391785	195100000	3.61539	2.46823	3.24792	3.10376	3.64232	19	0	2648000000	0.343281	8.26235e+06	0.52488	2.14376	0.029647	0.095672	1.02312	0.350607	0.262202	82	121	1
2424	2019	贵州省	C27	0	40507763	206300000	3.80968	2.57019	3.42098	3.2745	3.84098	20	0	2366000000	0.413224	19517857	0.4044	0.142299	0.035132	0.040368	1.15232	0.376433	0.14941	44	51	1
2424	2020	贵州省	C27	0	36280725	211700000	4.25917	2.88279	3.82365	3.68405	4.32349	21	0	2547000000	0.442575	28747947	0.439067	2.18845	0.036148	0.021858	1.31154	0.395656	0.262566	58	67	1
2432	2010	天津市	C35	0	10440466	26101165	1.72611	0.227876	1.58637	1.35901	1.73695	15	0	276400000	0.051414	3975773	0.363282	-3.34652	0.077015	0.028844	0.798962	0.406359	0.07875	15	56	2
2432	2011	天津市	C35	1	5.55462e+06	27740611	2.04106	0.274064	1.87917	1.60551	2.04593	16	0	319700000	0.072855	489996	0.423353	0.631714	0.075297	0.024874	0.395661	0.380366	0.300027	12	100	2
2432	2012	天津市	C35	1	21747403	45326922	2.21631	0.316994	2.03951	1.74131	2.22116	17	0	321200000	0.074184	635000	0.435057	0.573281	0.067469	0.008496	-1.35023	0.399723	0.340176	23	123	2
2432	2013	天津市	C35	1	27179003	65706887	2.25667	0.322644	2.07665	1.77181	2.26681	18	0	365400000	0.199528	2981440	0.436295	2.57454	0.053833	-0.010022	3.43754	0.424912	0.444444	3	9	1
2432	2014	天津市	C35	1	33805046	89655900	2.41135	0.336352	2.21486	1.8883	2.42679	19	0	378800000	0.243095	2870000	0.424416	5.34855	0.048547	0.008373	0.767613	0.454319	0.178571	8	20	1
2432	2015	天津市	C35	0	36495263	112700000	2.64469	0.379843	2.42477	2.06394	2.6621	20	0	352500000	0.257262	377348	0.485271	5.33039	0.054468	-0.183885	4.81249	0.465418	0	2	8	2
2432	2016	天津市	C35	0	70351741	166100000	2.85094	0.413585	2.61361	2.22454	2.86936	21	0	370700000	0.345715	4.38654e+06	0.178312	-0.793345	0.047547	0.006153	1.09021	0.48824	0	3	6	1
2432	2017	天津市	C35	0	92621518	233800000	3.2441	0.461002	2.96934	2.52778	3.2633	22	0	519800000	0.347484	4.22045e+06	0.28498	1.95829	0.04647	-0.079058	6.22935	0.460381	0.373333	7	9	1
2432	2018	天津市	C35	0	99228143	298000000	3.36041	0.494577	3.07617	2.61629	3.38224	23	0	475900000	0.200139	4.21216e+06	0.2955	1.24955	0.054055	-0.001498	3.13195	0.410599	0.0699443	3	7	1
2432	2019	天津市	C35	0	85912870	339200000	3.53968	0.554535	3.24158	2.75911	3.56576	24	0	586200000	0.176137	3.59693e+06	0.364012	0.737666	0.062775	0.013946	1.06018	0.43652	0.578668	9	16	1
2432	2020	天津市	C35	0	74936792	363300000	3.95492	0.659784	3.62686	3.10332	4.00926	25	0	1657000000	0.258726	8.93966e+06	0.816885	-2.0553	0.085994	0.096328	1.07835	0.332475	0.152857	13	22	1
2435	2012	江苏省	C35	0	11233578	28083945	1.50132	1.41748	1.40331	0.598886	1.5084	13	0	1059000000	0.291901	2375230	1.05213	0.182819	0.067469	0.038005	1.27255	0.405125	0.302083	9	31	2
2435	2013	江苏省	C35	0	28949275	52820628	1.5295	1.44251	1.42998	0.609095	1.54057	14	0	1035000000	0.323805	2748400	0.942149	0.699311	0.053833	0.042088	1.21518	0.409729	0.222222	6	22	1
2435	2014	江苏省	C35	0	9.32818e+06	54225717	1.63851	1.53947	1.52998	0.65056	1.65319	15	0	1093000000	0.374223	1628900	0.896409	0.689083	0.048547	0.035135	1.2729	0.418853	0.72	4	18	1
2435	2015	江苏省	C35	0	26079620	72171479	1.78938	1.66828	1.6687	0.709709	1.80526	16	0	943300000	0.38065	2718600	0.748456	1.10773	0.054468	0.029862	1.4067	0.425116	0.36	9	21	1
2435	2016	江苏省	C35	0	61880196	123200000	1.92497	1.77931	1.79665	0.76469	1.94099	17	0	1866000000	0.139709	14988372	0.359291	-1.96007	0.047547	0.050837	1.03947	0.392727	0.32	6	11	1
2435	2017	江苏省	C35	0	52195304	156900000	2.19285	2.01171	2.04565	0.868592	2.20917	18	0	2597000000	0.216252	19089641	0.438168	-1.49755	0.04647	0.048499	1.05041	0.392321	0.530612	10	17	1
2435	2018	江苏省	C27	0	69836414	203200000	2.27224	2.07363	2.12089	0.899239	2.29063	19	0	3945000000	0.314008	27852698	0.566917	-0.164873	0.029647	0.047914	1.05498	0.392756	0.259259	4	8	1
2435	2019	江苏省	C27	0	85964461	258700000	2.39143	2.14927	2.23514	0.947334	2.4128	20	0	4182000000	0.313404	128000000	0.668738	0.821407	0.035132	-0.054613	8.31241	0.399159	0	17	23	1
2435	2020	江苏省	C27	0	59096924	279000000	2.66586	2.39771	2.49418	1.06783	2.70654	21	0	3498000000	0.285269	134200000	0.593513	0.583887	0.036148	0.034128	1.18681	0.403308	0	19	24	1
2437	2010	黑龙江省	C27	0	2.3075e+06	5.76875e+06	2.00214	1.68034	1.83051	1.35853	2.01426	10	0	532500000	0.033597	1902000	0.262227	-8.31709	0.02495	0.070501	1.00302	0.343525	0.0222222	23	97	2
2437	2011	黑龙江省	C27	0	16567850	21471289	2.37817	1.97698	2.17973	1.60974	2.385	11	0	493300000	0.049695	112800	0.236291	-0.011521	0.04983	0.050386	0.800375	0.354835	0.295302	21	64	2
2437	2012	黑龙江省	C27	0	29829795	48080391	2.57157	2.1072	2.35469	1.74033	2.57915	12	0	641300000	0.079462	1862000	0.277247	-2.39399	0.024829	0.063741	0.822452	0.344317	0.239134	20	49	2
2437	2013	黑龙江省	C27	0	59688158	100600000	2.61599	2.14301	2.39526	1.76944	2.62972	13	0	1173000000	0.157868	65955517	0.444409	-2.57389	0.02633	0.078017	0.932367	0.357492	0.237593	32	86	2
2437	2014	黑龙江省	C27	0	64488137	150000000	2.80621	2.29372	2.56422	1.89198	2.82583	14	0	1697000000	0.369774	59850965	0.387178	-1.50827	0.026696	0.09257	1.04456	0.339575	0.04	16	57	1
2437	2015	黑龙江省	C27	0	103000000	230500000	3.06708	2.49174	2.79896	2.06428	3.088	15	0	2375000000	0.582516	60588191	0.322326	-0.129171	0.031096	0.084275	1.1014	0.321982	0.221708	33	94	1
2437	2016	黑龙江省	C27	0	108300000	304200000	3.30368	2.65832	3.01566	2.22433	3.32367	16	0	2633000000	0.533074	83900066	0.344281	1.26232	0.030172	0.084047	1.12085	0.327627	0.248722	12	40	1
2437	2017	黑龙江省	C27	0	112200000	370800000	3.76773	3.01027	3.43242	2.53018	3.78767	17	0	2645000000	0.53084	19530695	0.335595	2.40997	0.028249	0.033679	1.43639	0.368187	0.234375	8	12	1
2437	2018	黑龙江省	C27	0	119000000	434100000	3.90642	3.10224	3.56021	2.6213	3.92885	18	0	4626000000	0.53638	58007209	0.578373	0.797192	0.029647	0.013588	1.89969	0.377202	0.134389	16	22	1
2437	2019	黑龙江省	C27	0	108100000	477100000	4.1081	3.20782	3.74527	2.76022	4.13421	19	0	4194000000	0.752091	32930610	0.788731	3.52297	0.035132	-0.414343	5.14755	0.401199	0.194353	36	72	1
2437	2020	黑龙江省	C27	0	93345237	498800000	4.61586	3.58688	4.21308	3.12121	4.68035	20	0	2520000000	0.57201	62571676	0.676426	3.39346	0.036148	0.090489	1.15506	0.41267	0.213333	9	10	1
2462	2010	北京市	F51	0	10125.4	25313.4	0	0	0	0	0	7	1	1242000000	0.282012	0	0.940089	0.72525	0.117092	0.034294	0.973099	0.383975	0.5	0	0	1
2462	2020	北京市	F51	0	16420681	16442198	0	0	0	0	0	17	1	19190000000	0.62331	22113499	1.64544	2.12407	0.133019	0.041808	1.21662	0.326527	0.236443	0	0	1
2524	2010	新疆维吾尔自治区	C33	0	3.8376e+06	9.594e+06	0.561299	0.0569916	0.438105	0	0.566257	9	0	353300000	0.324425	3.61797e+06	0.551193	0.947815	0.244074	0.032194	1.13372	0.211901	0.65022	0	0	3
2524	2011	新疆维吾尔自治区	C33	0	11884678	20039579	0.661718	0.067575	0.516776	0	0.664997	10	0	385000000	0.336179	5.899e+06	0.578393	2.75472	0.216372	0.033019	1.03518	0.397345	0.444444	0	0	2
2524	2012	新疆维吾尔自治区	E50	1	12171476	29205118	0.715205	0.0741409	0.558077	0	0.718786	11	0	420200000	0.450466	10885704	0.49921	2.98072	0.149655	0.029874	1.17614	0.342997	0.490559	0	0	2
2524	2013	新疆维吾尔自治区	E50	1	11212050	36036400	0.727473	0.0750454	0.567568	0	0.732612	12	0	453200000	0.480509	5.7287e+06	0.253739	0.523168	0.154395	0.004593	3.671	0.381733	0.5	0	0	2
2524	2014	新疆维吾尔自治区	E50	1	13743836	44374777	0.772794	0.0777223	0.602365	0	0.779404	13	0	557600000	0.490694	8.2022e+06	0.307454	2.32107	0.159182	-0.033511	8.31241	0.384423	0.367753	5	25	2
2524	2015	新疆维吾尔自治区	E50	1	37087272	74805832	0.840637	0.0836157	0.655513	0	0.84811	14	0	491900000	0.455643	6.94158e+06	0.288414	1.89791	0.13433	0.013222	2.05519	0.363469	0.5	8	15	2
2524	2016	新疆维吾尔自治区	D45	0	12129297	75714255	0.90391	0.0894566	0.704583	0	0.911975	15	0	440600000	0.500903	8.44714e+06	0.30811	3.16416	0.23688	0.005019	3.67204	0.374122	0.361481	0	0	1
2524	2017	新疆维吾尔自治区	D45	0	7.62013e+06	71977246	1.02412	0.107276	0.797785	0	1.03269	16	0	481600000	0.489346	3.66833e+06	0.330586	2.40013	0.155781	0.004666	3.05216	0.36461	0.542222	4	8	1
2524	2018	新疆维吾尔自治区	D45	0	518578	61699237	1.05861	0.114416	0.824278	0	1.06819	17	0	992000000	0.559754	12771959	0.440126	-0.332352	0.147706	-0.018848	5.50208	0.363022	0.625	2	2	1
2524	2019	新疆维吾尔自治区	Q83	0	21862932	74307283	1.11588	0.132498	0.868034	0	1.12692	18	0	1066000000	0.404032	4.59316e+06	0.723387	3.22771	0.47162	0.088455	1.15458	0.391314	0.320257	4	7	1
2524	2020	新疆维吾尔自治区	Q83	0	377970	63539161	1.24178	0.142081	0.966063	0	1.26235	19	0	759800000	0.773913	4.66503e+06	0.618051	4.80121	0.586854	0.021538	1.58672	0.438368	0.11354	4	4	1
2550	2011	江苏省	C27	0	21190653	52976631	2.01155	1.58969	1.88258	1.07552	2.01093	8	0	666000000	0.046985	11667552	0.398047	-6.81986	0.04983	0.081937	0.876245	0.346679	0.377315	6	33	2
2550	2012	江苏省	C27	0	27872690	72902826	2.17359	1.70792	2.03486	1.16118	2.17294	9	0	657200000	0.030375	7.92326e+06	0.378023	-2.29327	0.024829	0.082352	0.74989	0.345572	0.102431	16	59	2
2550	2013	江苏省	C27	0	34731038	96698440	2.2141	1.74189	2.07349	1.18222	2.21769	10	0	771800000	0.046347	6.98734e+06	0.416584	-2.95223	0.02633	0.08793	0.698297	0.335012	0.324179	48	213	2
2550	2014	江苏省	C27	0	28844233	111000000	2.38778	1.86778	2.23341	1.27319	2.39553	11	0	725300000	0.077059	17425526	0.352531	-2.01284	0.026696	0.104796	0.705917	0.305802	0.241916	27	132	2
2550	2015	江苏省	C27	0	33713181	128100000	2.6127	2.03748	2.44132	1.39015	2.62055	12	0	670700000	0.190132	4.4785e+06	0.267213	-0.930289	0.031096	0.09258	0.667749	0.27286	0.434451	26	51	1
2550	2016	江苏省	C27	0	35543546	144400000	2.8088	2.16748	2.62724	1.49492	2.81414	13	0	685100000	0.200844	4.471e+06	0.255907	-0.150092	0.030172	0.074058	0.603413	0.329921	0.35073	35	90	1
2550	2017	江苏省	C27	0	48010392	170800000	3.22127	2.46182	3.0121	1.71267	3.22589	14	0	926300000	0.194266	3.62536e+06	0.349987	0.672719	0.028249	0.057455	0.582935	0.369095	0.334601	49	88	1
2550	2018	江苏省	C27	0	49492365	194600000	3.34167	2.53885	3.12634	1.77625	3.34774	15	0	1116000000	0.2014	10193093	0.415842	-0.007871	0.029647	0.066401	0.52488	0.368357	0.429984	42	75	1
2550	2019	江苏省	C27	0	48108470	213600000	3.50248	2.62475	3.28086	1.8626	3.51067	16	0	1390000000	0.205041	7.95783e+06	0.570889	-1.8554	0.035132	0.087556	1.04049	0.380251	0.211379	35	48	1
2550	2020	江苏省	C27	0	53439982	235000000	3.95611	2.95521	3.70987	2.1225	3.99638	17	0	1376000000	0.15758	8.77625e+06	0.680162	-1.41922	0.036148	-0.060212	8.75885	0.392074	0.456521	15	16	1
2551	2010	广东省	C35	0	1.16184e+06	2.90461e+06	1.78023	0.330248	1.61058	1.59426	1.79541	12	0	249900000	0.435153	743273	0.552649	3.65338	0.077015	0.095731	1.0068	0.361075	0.18	10	29	2
2551	2011	广东省	C35	1	3.84618e+06	6.3151e+06	2.10409	0.393595	1.90531	1.88197	2.11377	13	0	314600000	0.111258	1.993e+06	0.262292	-1.09797	0.075297	0.033358	0.654977	0.386697	0.249657	21	77	2
2551	2012	广东省	C35	1	9.5327e+06	14900537	2.2808	0.445137	2.06563	2.03965	2.2912	14	0	380000000	0.199405	3.33967e+06	0.276561	0.14002	0.067469	0.039151	0.812227	0.366122	0.0925926	13	43	2
2551	2013	广东省	C35	1	17310949	29976406	2.32032	0.452507	2.10198	2.07431	2.33661	15	0	655300000	0.338865	4.06939e+06	0.361981	0.574	0.053833	0.038375	0.832737	0.404811	0.333231	21	66	1
2551	2014	广东省	C35	1	25562681	51042626	2.47558	0.476814	2.24424	2.2079	2.49772	16	0	1039000000	0.381768	2.56058e+06	0.495139	0.966506	0.048547	0.047106	0.9462	0.386738	0.0581818	39	176	1
2551	2015	广东省	C35	0	33896787	77283019	2.7046	0.52768	2.45296	2.40911	2.72901	17	0	1476000000	0.465433	4.54021e+06	0.563261	1.44071	0.054468	0.04849	1.02959	0.378785	0.341692	37	163	1
2551	2016	广东省	C35	0	36832002	102500000	2.91439	0.569464	2.64446	2.59655	2.93981	18	0	1717000000	0.465051	6.45843e+06	0.479537	0.794888	0.047547	0.033592	1.11998	0.383632	0.421875	8	19	1
2551	2017	广东省	C35	0	38340985	125500000	3.31566	0.641174	3.01347	2.94904	3.34197	19	0	1744000000	0.379824	14708506	0.465497	0.909748	0.04647	0.043888	1.03024	0.379224	0	14	20	1
2551	2018	广东省	C35	0	33374271	140000000	3.43346	0.679885	3.12164	3.05135	3.46269	20	0	1376000000	0.323289	17955141	0.397223	1.33984	0.054055	0.032821	1.00211	0.389737	0.36631	28	75	1
2551	2019	广东省	C35	0	33731438	152800000	3.62231	0.748143	3.295	3.22004	3.65603	21	0	1270000000	0.403373	16954464	0.324325	1.39791	0.062775	0.016192	0.93344	0.3969	0	48	65	1
2551	2020	广东省	C35	0	42622254	172500000	4.0426	0.864601	3.6757	3.6214	4.10689	22	0	1870000000	0.279751	14534571	0.447966	0.231341	0.085994	0.073094	1.00776	0.3756	0.413	14	15	1
2566	2011	吉林省	C27	1	18492850	46232126	1.83027	1.54232	1.61864	1.53888	1.83666	14	0	477600000	0.040869	5.725e+06	0.335053	-0.380344	0.04983	0.061313	0.813822	0.356314	0.304487	15	83	1
2566	2012	吉林省	C27	1	18977692	58274999	1.98632	1.64366	1.75645	1.66845	1.99266	15	0	541600000	0.043806	19355791	0.361276	-0.125094	0.024829	0.058544	0.78564	0.342817	0.426667	7	38	1
2566	2013	吉林省	C27	1	23870633	73404383	2.0204	1.67172	1.78658	1.69693	2.03184	16	0	577300000	0.113079	20502568	0.340568	1.02894	0.02633	0.046281	0.873292	0.358637	0.157907	0	0	1
2566	2014	吉林省	C27	1	22890655	85284380	2.15083	1.78336	1.89908	1.80549	2.16721	17	0	701500000	0.296841	12806618	0.316379	3.09087	0.026696	0.038675	1.08869	0.366915	0	0	0	1
2566	2015	吉林省	C27	1	25879442	98371165	2.34573	1.93413	2.06746	1.96869	2.36433	18	0	726100000	0.337411	7.55312e+06	0.311193	3.14519	0.031096	0.003992	3.49557	0.39756	0.166667	0	0	1
2566	2016	吉林省	C27	0	21691017	105300000	2.52444	2.06099	2.22557	2.12095	2.54394	19	0	828600000	0.325632	24869072	0.351595	1.98672	0.030172	0.006272	2.11481	0.405419	0.447293	16	34	1
2566	2017	吉林省	C27	1	25278679	114800000	2.87621	2.32426	2.53174	2.41001	2.89674	20	0	899300000	0.28506	18976643	0.389843	0.792503	0.028249	0.031204	1.27155	0.387391	0.213333	4	6	1
2566	2018	吉林省	C27	1	25281168	122900000	2.97412	2.3896	2.61841	2.49276	2.99747	21	0	823000000	0.23011	24482330	0.381923	1.05393	0.029647	0.033257	1.22263	0.387201	0.0986616	4	6	1
2566	2019	吉林省	C27	1	25006038	129400000	3.13562	2.46727	2.76263	2.6303	3.16277	22	0	840500000	0.17571	20634888	0.405665	0.223025	0.035132	0.036984	1.1556	0.379293	0	6	8	1
2566	2020	吉林省	C27	1	23152565	133200000	3.49243	2.74726	3.08026	2.95543	3.54575	23	0	695100000	0.237425	23808625	0.301345	0.384513	0.036148	0.03205	1.09613	0.371551	0	0	0	1
2581	2011	山东省	C26	0	847258	2.11814e+06	2.15234	1.7373	1.97716	1.15087	2.15282	11	0	222400000	0.025955	850000	0.356957	-9.23872	0.019378	0.09704	0.965491	0.295468	0.150348	14	58	3
2581	2012	山东省	C26	0	9.67222e+06	11472639	2.3247	1.86632	2.13338	1.24002	2.32675	12	0	257400000	0.033764	470000	0.391405	-2.67227	0.015097	0.118337	0.854266	0.276642	0.275422	14	35	3
2581	2013	山东省	C26	1	10009909	19761652	2.3674	1.90263	2.17243	1.26114	2.37451	13	0	284400000	0.045867	984500	0.409995	-7.59937	0.027872	0.113773	0.916368	0.295674	0.105	21	73	3
2581	2014	山东省	C26	1	10048441	26845845	2.5537	2.04188	2.33872	1.35928	2.56559	14	0	284200000	0.026099	111537	0.414744	-1.03644	0.02389	0.105887	0.897629	0.318504	0.437431	22	53	3
2581	2015	山东省	C26	1	24053387	46872355	2.79601	2.22728	2.5576	1.4844	2.80845	15	0	760400000	0.112561	6.62842e+06	0.355284	-3.52847	0.033968	0.099472	1.03005	0.300852	0.509259	6	12	2
2581	2016	山东省	C27	1	35228916	75070417	3.0077	2.3704	2.75254	1.59783	3.0179	16	0	1116000000	0.059594	13200828	0.470645	-0.295017	0.030172	0.15498	0.986521	0.298862	0.504778	10	23	1
2581	2017	山东省	C27	0	29498152	93308007	3.44461	2.69205	3.14454	1.82564	3.45398	17	0	1011000000	0.269907	12419535	0.290811	-1.9208	0.028249	0.097797	0.989317	0.296542	0.129691	20	51	2
2581	2018	山东省	C27	0	33170444	112500000	3.57557	2.77707	3.26569	1.89511	3.58664	18	0	560900000	0.343166	8.67674e+06	0.154794	-0.368673	0.029647	-0.022878	6.08275	0.414342	0.448444	20	29	2
2581	2019	山东省	C27	0	41256626	136900000	3.74852	2.8715	3.42454	1.98766	3.76211	19	0	471100000	0.30028	6.58168e+06	0.16627	1.3719	0.035132	0.021408	0.635437	0.423716	0.564394	25	36	2
2581	2020	山东省	C27	0	34349400	150700000	4.22781	3.22757	3.86573	2.26627	4.27576	20	0	228400000	0.104021	9871705	0.113225	1.54452	0.036148	-0.081055	11.4071	0.557549	0.0925926	12	16	2
2589	2011	山东省	F51	0	25613.7	64034.3	2.10589	0.353605	1.93617	1.70517	2.11221	7	0	2885000000	0.631526	0	1.44098	6.77794	0.095915	0.03789	1.21883	0.296948	0	1	3	1
2589	2012	山东省	F51	0	25619933	25674363	2.28041	0.396338	2.09692	1.84413	2.29206	8	0	4169000000	0.706321	0	1.48131	5.51228	0.083136	0.035467	1.24983	0.286188	0.158707	0	0	1
2589	2013	山东省	F51	0	20245451	42068660	2.32248	0.403986	2.13572	1.87598	2.33972	9	0	5313000000	0.629568	0	1.33038	3.28987	0.087107	0.032383	1.34222	0.300472	0	2	5	1
2589	2014	山东省	F51	0	35706801	71465162	2.47859	0.422294	2.27536	1.99751	2.50156	10	0	6932000000	0.67855	5.81611e+06	1.37116	3.4015	0.071319	0.03201	1.31748	0.304279	0.44355	2	22	1
2589	2015	山东省	F51	0	1.89483e+06	62640222	2.71194	0.47342	2.48492	2.18106	2.73672	11	0	8638000000	0.615835	10734291	1.10024	3.1585	0.087835	0.027436	1.2339	0.313312	0.0296875	0	0	1
2589	2016	山东省	F51	0	40611200	93855389	2.91987	0.510159	2.67608	2.35034	2.94565	12	0	13780000000	0.520806	21947241	0.997563	3.39125	0.103248	0.043117	1.09591	0.309095	0.25	12	69	1
2589	2017	山东省	F51	0	53620358	133400000	3.32821	0.583233	3.04629	2.67043	3.35496	13	0	20250000000	0.641467	60439592	0.86327	4.42058	0.109112	0.050715	1.12972	0.307032	0.1875	8	20	1
2589	2018	山东省	F51	0	85357548	198700000	3.4451	0.62073	3.15395	2.76297	3.47494	14	0	28630000000	0.675451	28829774	0.973662	3.08395	0.101832	0.036681	1.36143	0.313538	0.375	9	19	1
2589	2019	山东省	F51	0	4.91017e+06	173800000	3.62942	0.690682	3.32553	2.91493	3.66342	15	0	29260000000	0.684193	26932448	1.08604	2.79414	0.101808	-0.013398	9.07537	0.32024	0.25	14	24	1
2589	2020	山东省	F51	0	6.21119e+06	154000000	4.05273	0.806202	3.71772	3.27855	4.11531	16	0	22440000000	0.665079	68843209	0.869406	3.25962	0.133019	0.01996	1.63708	0.342184	0.228846	37	51	1
2603	2011	河北省	C27	0	70159634	175400000	2.2262	1.91129	2.05556	1.93856	2.23368	10	0	1764000000	0.123958	56658305	0.462253	1.70814	0.04983	0.107462	0.988305	0.324934	0.231066	62	200	1
2603	2012	河北省	C27	0	93462661	242600000	2.41221	2.03779	2.22575	2.10124	2.41974	11	0	1487000000	0.076998	35022738	0.395772	0.311107	0.024829	0.044604	0.798751	0.364686	0.100255	101	204	1
2603	2013	河北省	C27	0	130300000	336500000	2.45401	2.0722	2.26437	2.13728	2.46722	12	0	2233000000	0.085807	24568191	0.534595	-0.376128	0.02633	0.052445	0.882272	0.3658	0.170785	62	155	1
2603	2014	河北省	C27	1	138600000	424600000	2.62253	2.21462	2.41553	2.27646	2.64143	13	0	2601000000	0.104917	10742135	0.574137	0.739201	0.026696	0.069674	0.979918	0.366092	0.141209	42	85	1
2603	2015	河北省	C27	1	177800000	538700000	2.86781	2.40439	2.6379	2.48462	2.88853	14	0	2821000000	0.15412	15321387	0.558047	0.325886	0.031096	0.074787	1.00065	0.365598	0.341593	41	52	1
2603	2016	河北省	C27	1	192000000	649800000	3.09124	2.56459	2.8439	2.67822	3.11241	15	0	3371000000	0.146842	21967229	0.611181	-0.154246	0.030172	0.085742	1.00886	0.363026	0.304653	29	56	1
2603	2017	河北省	C27	1	194100000	746400000	3.51646	2.89595	3.23123	3.04228	3.53819	16	0	3548000000	0.098332	33282387	0.517443	0.446292	0.028249	0.068056	0.996338	0.361473	0.196991	37	61	1
2603	2018	河北省	C27	1	257500000	892000000	3.64255	2.98224	3.34768	3.1483	3.66708	17	0	4064000000	0.116108	27410670	0.562631	0.385544	0.029647	0.069293	0.975907	0.3526	0.223239	48	73	1
2603	2019	河北省	C27	1	362800000	1121000000	3.83788	3.08195	3.52837	3.32147	3.86685	18	0	4835000000	0.123145	30769547	0.642302	0.38628	0.035132	0.066492	0.998656	0.369584	0.117348	47	55	1
2603	2020	河北省	C27	1	513500000	1466000000	4.2949	3.44274	3.95242	3.73772	4.35827	19	0	7245000000	0.223539	47089670	0.764203	-3.4177	0.036148	0.105717	0.998709	0.348801	0.308808	69	84	1
2644	2011	甘肃省	C27	0	6.37304e+06	15932595	0	0	0	0	0	11	1	244800000	0.218449	4.85927e+06	0.327032	1.00089	0.04983	0.038663	1.12696	0.336306	0.550347	0	0	2
2644	2012	甘肃省	C27	1	8.324e+06	21866703	0	0	0	0	0	12	1	240300000	0.179097	6.91039e+06	0.323682	1.73656	0.024829	0.036889	1.07857	0.330909	0.269324	0	0	2
2644	2013	甘肃省	C27	1	9.08698e+06	27673680	0	0	0	0	0	13	1	261400000	0.221137	10094544	0.322816	0.974699	0.02633	0.03388	1.10278	0.329601	0.539095	0	0	2
2644	2014	甘肃省	C27	1	8.32171e+06	31844341	0	0	0	0	0	14	1	355300000	0.297528	9125546	0.381296	-0.278543	0.026696	0.033109	0.83222	0.360164	0.444444	0	0	2
2644	2015	甘肃省	C27	1	8176877	35244567	0	0	0	0	0	15	1	290200000	0.094512	5.09118e+06	0.240443	-0.775537	0.031096	0.031523	0.532669	0.316248	0.489822	0	0	2
2644	2016	甘肃省	C27	0	10798277	40756159	0	0	0	0	0	16	1	320500000	0.366341	6.36613e+06	0.178354	1.17046	0.030172	0.029914	0.560588	0.309271	0.138889	0	0	2
2644	2017	甘肃省	C27	0	13152716	47795451	0	0	0	0	0	17	1	435700000	0.421596	9.74376e+06	0.213267	2.94744	0.028249	0.031531	0.668251	0.328347	0.294685	0	0	1
2644	2018	甘肃省	C27	0	14088103	54714237	0	0	0	0	0	18	1	459600000	0.429308	15361474	0.215761	2.08296	0.029647	0.02889	0.862857	0.369734	0.264	0	0	1
2644	2019	甘肃省	C27	0	14541656	61048758	0	0	0	0	0	19	1	521900000	0.3723	82106774	0.261931	1.89175	0.035132	0.029542	0.808379	0.39094	0.145829	0	0	1
2644	2020	甘肃省	C27	0	10718705	62610149	0	0	0	0	0	20	1	551100000	0.335158	38450054	0.279849	1.10947	0.036148	0.045121	0.915212	0.39152	0.174683	0	0	1
2653	2012	西藏自治区	C27	0	54625368	136600000	2.35939	2.03269	1.92421	1.70987	2.36661	7	0	723400000	0.122536	138100000	0.412101	-8.28567	0.024829	0.227644	0.942073	0.282334	0.201759	10	52	1
2653	2013	西藏自治区	C27	0	90895399	207000000	2.39753	2.06513	1.95522	1.73761	2.41018	8	0	889700000	0.215793	107200000	0.403851	-7.59225	0.02633	0.211306	0.945059	0.272794	0.188728	32	149	1
2653	2014	西藏自治区	C27	0	139500000	315400000	2.57452	2.20996	2.10125	1.86355	2.59262	9	0	1078000000	0.266981	47105803	0.421089	-5.16133	0.026696	0.156714	0.982869	0.318828	0.208745	58	130	1
2653	2015	西藏自治区	C27	0	156200000	424300000	2.81248	2.39858	2.29937	2.03468	2.8312	10	0	1074000000	0.331813	9.89031e+06	0.375658	-3.7154	0.031096	0.115307	1.00751	0.333783	0.335704	114	281	1
2653	2016	西藏自治区	C27	0	139100000	499700000	3.0332	2.56286	2.47844	2.19386	3.05056	11	0	1267000000	0.390323	153500000	0.386503	-3.76806	0.030172	0.121864	1.00868	0.369733	0.358231	84	128	1
2653	2017	西藏自治区	C27	1	185100000	609800000	3.44972	2.89709	2.82087	2.49379	3.46677	12	0	1614000000	0.520474	117500000	0.451749	-0.834163	0.028249	0.055759	1.04856	0.40535	0.366951	52	68	1
2653	2018	西藏自治区	C27	1	241300000	759700000	3.57994	2.98832	2.92557	2.58687	3.59921	13	0	2892000000	0.543201	178800000	0.784878	0.613815	0.029647	0.072733	1.05541	0.392814	0.322576	56	83	1
2653	2019	西藏自治区	C27	1	370300000	1016000000	3.76446	3.09127	3.07337	2.72116	3.78701	14	0	3268000000	0.527998	226100000	0.781953	0.865165	0.035132	0.094305	1.0334	0.389408	0.202331	86	108	1
2653	2020	西藏自治区	C27	1	493700000	1357000000	4.23614	3.46017	3.45688	3.08626	4.29832	15	0	2747000000	0.428662	218500000	0.666377	0.351024	0.036148	0.120323	1.04138	0.371119	0.221434	79	101	1
2675	2012	山东省	C27	0	25481135	63702838	2.35713	0.804026	2.16609	1.68986	2.36475	14	0	530100000	0.066931	2459400	0.540037	-4.34136	0.024829	0.096417	0.953815	0.343234	0.261842	16	106	2
2675	2013	山东省	C27	1	31128116	85275528	2.39851	0.817804	2.20424	1.71894	2.41162	15	0	694600000	0.103522	28198047	0.630631	-0.320933	0.02633	0.084478	1.03194	0.374511	0.355917	23	103	2
2675	2014	山东省	C27	1	3.19816e+06	75682360	2.56419	0.872952	2.35231	1.83137	2.58251	16	0	668700000	0.150044	5.08981e+06	0.539003	0.232295	0.026696	0.077414	0.99416	0.373627	0.476103	29	203	2
2675	2015	山东省	C27	1	32093124	96423130	2.80468	0.946884	2.56831	1.99915	2.82474	17	0	704200000	0.122431	6.76355e+06	0.311987	-0.538985	0.031096	0.043777	0.954171	0.372299	0.438838	90	309	1
2675	2016	山东省	C27	1	56515529	138500000	3.02273	1.00882	2.76906	2.15464	3.04329	18	0	1022000000	0.277405	4015431	0.271431	-0.169471	0.030172	0.046935	0.989865	0.359384	0.380672	211	352	1
2675	2017	山东省	C27	0	52062349	169800000	3.43907	1.136	3.14661	2.44741	3.46016	19	0	1387000000	0.376318	6.65892e+06	0.30259	1.80261	0.028249	0.050203	1.19435	0.351448	0.407327	182	377	1
2675	2018	山东省	C27	0	61659159	206000000	3.56306	1.17292	3.26112	2.53283	3.58693	20	0	1969000000	0.338254	15399299	0.334822	0.042897	0.029647	0.055802	1.1446	0.349044	0.489822	163	298	1
2675	2019	山东省	C27	0	67741851	242800000	3.75399	1.22767	3.43867	2.67181	3.78211	21	0	2484000000	0.344902	12080093	0.41025	0.41918	0.035132	0.040252	1.14496	0.34302	0.38567	101	167	1
2675	2020	山东省	C27	1	87593970	294000000	4.20028	1.37698	3.8519	3.00673	4.2616	22	0	2821000000	0.328349	27185316	0.462449	0.74785	0.036148	0.069993	1.08445	0.354374	0.177285	59	77	1
2693	2012	海南省	C27	0	15427553	38568884	2.18836	1.20945	1.92703	1.52379	2.19456	12	0	117000000	0.046018	6.83322e+06	0.14624	-9.29009	0.024829	0.076692	0.921429	0.142037	0.444444	0	0	2
2693	2013	海南省	C27	0	8.53918e+06	41322732	2.22332	1.23179	1.95811	1.54798	2.23414	13	0	134100000	0.050623	3824623	0.163138	-3.19316	0.02633	0.072812	0.900103	0.197424	0.27	4	41	2
2693	2014	海南省	C27	0	14477339	49601661	2.39306	1.30631	2.1112	1.6674	2.40857	14	0	143500000	0.052979	2.86996e+06	0.170843	-0.720193	0.026696	0.062459	0.933	0.22793	0.09375	8	27	2
2693	2015	海南省	C27	0	28379337	70540749	2.61409	1.41561	2.30599	1.8212	2.6298	15	0	204600000	0.401607	5.13568e+06	0.148998	1.37665	0.031096	0.033983	1.23386	0.318819	0	0	0	2
2693	2016	海南省	C27	0	36881051	96840688	2.81929	1.50135	2.48626	1.96392	2.83318	16	0	128100000	0.525427	3.9128e+06	0.124524	3.75115	0.030172	-0.333249	9.97634	0.524748	0.204527	0	0	2
2693	2017	海南省	C27	0	15548269	97862853	3.20711	1.68922	2.8322	2.23374	3.22016	17	0	214500000	0.446883	2847792	0.179193	3.59228	0.028249	0.000965	7.44209	0.403439	0.0535714	0	0	2
2693	2018	海南省	C27	0	14784638	97968063	3.33096	1.73583	2.94076	2.3206	3.34563	18	0	284600000	0.402196	4.45434e+06	0.301044	2.68371	0.029647	-0.082257	4.82183	0.430484	0.062457	0	0	2
2693	2019	海南省	C27	0	35182916	118500000	3.49939	1.78998	3.08992	2.43686	3.51656	19	0	287700000	0.286778	24026101	0.364516	1.72795	0.035132	0.009495	1.92525	0.401824	0	0	0	2
2693	2020	海南省	C27	0	43440292	144100000	3.94635	2.02813	3.4839	2.77658	4.00208	20	0	222300000	0.340832	4.17635e+06	0.296847	2.46925	0.036148	-0.088082	9.07537	0.424541	0	1	1	2
2727	2014	云南省	F52	0	33939427	84848568	1.96201	1.41361	1.72009	1.11918	1.97994	14	0	3943000000	0.291937	4.63837e+06	1.50553	-4.28724	0.054051	0.100306	1.0109	0.337754	0.163409	0	0	1
2727	2015	云南省	F52	0	32675418	104800000	2.14093	1.52903	1.87827	1.22249	2.15991	15	0	4714000000	0.457037	13222483	1.2711	-0.831936	0.076254	0.082756	1.03077	0.335531	0.349151	0	0	1
2727	2016	云南省	F52	0	20103867	109200000	2.30342	1.63353	2.0204	1.31746	2.32188	16	0	5514000000	0.584561	18875758	1.03927	0.408665	0.069131	0.058798	1.07964	0.348395	0.299281	0	0	1
2727	2017	云南省	F52	0	71418718	164200000	2.62836	1.85417	2.30811	1.49646	2.647	17	0	6739000000	0.48312	7.1959e+06	1.08459	-0.141188	0.076381	0.059153	1.10173	0.341792	0.5	0	0	1
2727	2018	云南省	F52	0	105668	139700000	2.72432	1.90894	2.39148	1.54871	2.74525	18	0	7745000000	0.449485	12154081	1.24747	0.28821	0.092887	0.070661	1.05976	0.346713	0.319324	0	0	1
2727	2019	云南省	F52	0	167999	118900000	2.86465	1.97096	2.51308	1.6335	2.88878	19	0	8697000000	0.422796	64932429	1.316	0.187907	0.093244	0.075767	1.02778	0.349517	0.194617	0	0	1
2727	2020	云南省	F52	0	584955	101700000	3.19454	2.17678	2.80204	1.83691	3.24275	20	0	10440000000	0.380328	40933721	1.35676	0.313616	0.139331	0.084599	1.00434	0.353795	0.375	17	21	1
2728	2014	广东省	C27	0	14809926	37024815	2.51184	2.15532	2.26702	1.86869	2.53128	12	0	307000000	0.108966	2550000	0.417572	-1.81654	0.026696	0.097133	0.928908	0.37116	0.075	10	24	2
2728	2015	广东省	C27	1	23236948	54708041	2.74756	2.33783	2.48107	2.03912	2.76898	13	0	457600000	0.49671	2812780	0.323225	0.116084	0.031096	0.050752	0.996729	0.407928	0	0	0	1
2728	2016	广东省	C27	1	42711121	89212955	2.96173	2.49445	2.67546	2.19774	2.98389	14	0	578700000	0.446993	5.04763e+06	0.409095	1.43507	0.030172	0.059118	1.16067	0.407434	0	4	8	1
2728	2017	广东省	C27	1	36618409	112400000	3.37095	2.81711	3.05045	2.49686	3.3937	15	0	597200000	0.459384	5720130	0.356117	0.262758	0.028249	0.055129	1.14648	0.408448	0.0816327	6	15	1
2728	2018	广东省	C27	1	38473014	134100000	3.49193	2.89922	3.16063	2.58394	3.51752	16	0	747000000	0.462563	7.82525e+06	0.428021	-1.15683	0.029647	0.075231	1.22405	0.392336	0.333333	6	11	1
2728	2019	广东省	C27	1	52663535	166600000	3.68241	2.99474	3.33403	2.72696	3.71245	17	0	764500000	0.489085	13366592	0.408153	-0.611953	0.035132	0.076086	1.2295	0.398236	0.47523	11	26	1
2728	2020	广东省	C27	1	28981822	170600000	4.11196	3.33442	3.72127	3.06565	4.17279	18	0	522000000	0.52111	3.16948e+06	0.280436	0.429425	0.036148	0.019421	1.77825	0.428504	0.246667	9	14	1
2737	2014	黑龙江省	C27	0	15547518	38868795	2.59796	2.23895	2.22519	2.09619	2.61822	9	0	2421000000	0.389319	23012216	0.728301	-4.3732	0.026696	0.088691	1.07847	0.376309	0.0355556	22	59	1
2737	2015	黑龙江省	C27	0	39197987	72236463	2.84012	2.42967	2.4289	2.28878	2.86285	10	0	2689000000	0.306579	60058408	0.806128	-0.15658	0.031096	0.086998	1.00338	0.394599	0.06	6	11	1
2737	2016	黑龙江省	C27	0	49689662	111100000	3.05789	2.59076	2.61521	2.46652	3.08152	11	0	2968000000	0.336016	80235440	0.796371	-0.358245	0.030172	0.080319	1.01862	0.397437	0	2	4	1
2737	2017	黑龙江省	C27	0	78271795	172700000	3.48351	2.92562	2.97289	2.80225	3.50809	12	0	3352000000	0.292736	48554592	0.862411	-1.95041	0.028249	0.10511	1.01282	0.384891	0.33011	8	22	1
2737	2018	黑龙江省	C27	0	88000683	234800000	3.60744	3.01168	3.07897	2.89973	3.63518	13	0	3774000000	0.320656	54532808	0.883898	-4.29846	0.029647	0.120138	1.00021	0.385003	0.235185	13	20	1
2737	2019	黑龙江省	C27	0	83292482	282900000	3.80058	3.11158	3.24537	3.05885	3.83308	14	0	3628000000	0.354029	49029023	0.823352	-3.37394	0.035132	0.119623	0.997927	0.383021	0.296296	5	7	1
2737	2020	黑龙江省	C27	0	79131200	319600000	4.24025	3.46777	3.6238	3.44071	4.30314	15	0	2856000000	0.33688	126000000	0.67703	-1.54202	0.036148	0.121239	0.990642	0.387713	0.347836	10	10	1
2750	2014	云南省	C27	0	7.79394e+06	19484840	2.74715	2.21301	2.40612	1.93337	2.76424	18	0	166900000	0.344403	2.30493e+06	0.430228	0.397118	0.026696	0.145947	1.01457	0.278287	0	8	12	2
2750	2015	云南省	C27	0	7.79049e+06	24352602	3.00656	2.40528	2.63517	2.11086	3.0245	19	0	160700000	0.142305	7.86105e+06	0.259606	-3.27746	0.031096	0.088377	0.972368	0.263686	0.5	2	2	2
2750	2016	云南省	C27	0	16881748	37581460	3.24031	2.56674	2.83913	2.2753	3.25734	20	0	197300000	0.11745	5.79381e+06	0.294376	-1.53107	0.030172	0.119789	0.976278	0.307495	0.046875	8	14	3
2750	2017	云南省	C27	0	20567098	52511338	3.68783	2.90363	3.23434	2.58557	3.70476	21	0	264700000	0.177896	8.34495e+06	0.387718	1.2577	0.028249	0.044776	0.977659	0.39128	0.151706	10	12	3
2750	2018	云南省	C27	0	26744577	71379215	3.82585	2.99293	3.35415	2.68005	3.84527	22	0	283600000	0.167122	8.21873e+06	0.426621	-0.476485	0.029647	0.017558	0.343682	0.399552	0.170797	9	10	3
2750	2019	云南省	C27	1	20638224	81310556	4.02275	3.09515	3.52484	2.82146	4.04573	23	0	228500000	0.174748	10339560	0.341176	2.97626	0.035132	-0.029666	6.64577	0.418505	0.399357	6	9	3
2750	2020	云南省	C27	1	14429525	83543498	4.51874	3.45572	3.95808	3.19218	4.58028	24	0	209600000	0.162814	11437553	0.301782	1.43823	0.036148	0.009212	0.878924	0.442042	0.148148	10	11	2
2755	2015	北京市	E48	1	17136058	42840144	2.91009	2.42513	2.72302	1.95993	2.92742	8	0	246400000	0.29044	43600	0.388258	-0.095346	0.185179	0.026332	0.949677	0.319148	0.17643	31	111	3
2755	2016	北京市	E48	1	7.14994e+06	43564062	3.13702	2.59211	2.93825	2.11329	3.15239	9	0	157400000	0.262348	3037000	0.258275	0.526073	0.223137	0.006668	0.281531	0.379835	0.18928	26	53	3
2755	2017	北京市	E48	1	16084930	53114383	3.57243	2.9372	3.34526	2.40253	3.58724	10	0	318100000	0.324898	225000	0.422277	1.82984	0.199384	0.019919	0.877419	0.347049	0.222652	40	86	2
2755	2018	北京市	E48	1	209500000	254700000	3.70692	3.03379	3.47289	2.49216	3.72524	11	0	3319000000	0.377678	8230000	1.32912	-3.23737	0.187306	0.226114	0.993967	0.286506	0.146891	43	98	1
2755	2019	北京市	C27	0	276500000	493000000	3.89513	3.14235	3.65332	2.61998	3.91705	12	0	3750000000	0.31839	15140218	1.22387	-2.75548	0.035132	0.211235	0.973216	0.380035	0.189827	43	57	1
2755	2020	北京市	C27	0	284300000	703300000	4.38309	3.52171	4.11522	2.97492	4.44456	13	0	3121000000	0.203485	25978868	0.993327	-2.11696	0.036148	0.190481	0.96833	0.379781	0.198236	31	40	1
2773	2015	四川省	C27	1	94313533	235800000	3.02706	2.41514	2.7126	2.17208	3.04439	19	0	1838000000	0.129668	30807293	0.715	-6.56457	0.031096	0.136836	0.965867	0.311056	0.19607	68	110	1
2773	2016	四川省	C27	1	117100000	317500000	3.25892	2.57227	2.92071	2.34021	3.27545	20	0	2241000000	0.227045	33576848	0.675872	-5.1646	0.030172	0.133076	0.957578	0.312928	0.176978	49	92	1
2773	2017	四川省	C27	1	264500000	534400000	3.72016	2.90903	3.33493	2.66163	3.73707	21	0	2422000000	0.22736	73243957	0.607588	-5.5003	0.028249	0.140466	0.960305	0.280771	0.108833	24	44	1
2773	2018	四川省	C27	1	251800000	706100000	3.85501	2.9952	3.45507	2.75566	3.87449	22	0	2462000000	0.21385	73604323	0.5616	-1.56201	0.029647	0.133775	0.942413	0.253183	0.343641	20	24	1
2773	2019	四川省	C27	0	554700000	1155000000	4.05297	3.09421	3.6305	2.9035	4.07652	23	0	2703000000	0.207047	74498435	0.559022	-0.866807	0.035132	0.123252	0.963192	0.251912	0.254835	21	30	1
2773	2020	四川省	C27	0	665400000	1647000000	4.55319	3.46708	4.07953	3.27575	4.61373	24	0	2719000000	0.177877	74108015	0.470698	0.753644	0.036148	-0.038544	9.97634	0.255255	0.214762	27	31	1
2788	2015	福建省	F51	0	22520327	56300817	1.81599	0.261628	1.65863	1.4651	1.83128	7	0	5870000000	0.782445	1.26328e+06	1.93225	5.21979	0.087835	0.033597	1.56944	0.373241	0.0693801	0	0	1
2788	2016	福建省	F51	0	2.57044e+06	50426129	1.95771	0.283504	1.78938	1.57905	1.9738	8	0	6162000000	0.607519	3.03785e+06	1.9886	2.77049	0.103248	0.033255	1.41558	0.39068	0.0699443	0	0	1
2788	2017	福建省	F51	0	438629	43300839	2.22437	0.312947	2.03542	1.79343	2.24105	9	0	7249000000	0.694811	4.69379e+06	1.62462	4.23949	0.109112	0.028253	1.37838	0.399589	0.46	2	21	1
2788	2018	福建省	F51	0	2.39284e+06	39198555	2.30162	0.334798	2.10722	1.85535	2.32023	10	0	9707000000	0.727605	6.97788e+06	1.89455	2.99936	0.101832	0.030406	1.47319	0.403604	0	0	0	1
2788	2019	福建省	F51	0	3.67831e+06	36997083	2.43666	0.377223	2.23283	1.96046	2.45828	11	0	12460000000	0.749533	5.62906e+06	1.9911	5.16585	0.101808	0.034162	1.45241	0.40115	0	0	0	1
2788	2020	福建省	F51	0	2.69005e+06	34137574	2.71728	0.444711	2.49008	2.20317	2.7586	12	0	12810000000	0.714727	17773514	1.84132	3.52522	0.133019	0.03175	1.45928	0.407451	0	0	0	1
2793	2016	浙江省	C34	0	19454120	48635301	2.80088	2.27182	2.60473	1.91064	2.81439	18	0	562400000	0.140928	3.11472e+06	0.78411	-3.83524	0.131961	0.123464	0.932954	0.322927	0.267979	92	259	1
2793	2017	浙江省	C34	0	23396617	64736622	3.18626	2.57706	2.96216	2.17332	3.19904	19	0	719900000	0.161016	1.14091e+06	0.921147	-0.803415	0.109735	0.128878	1.09616	0.317927	0.280032	88	149	1
2793	2018	浙江省	C34	0	24075666	79101795	3.30948	2.66762	3.0791	2.25875	3.32397	20	0	789600000	0.350885	2.30385e+06	0.66735	-3.02094	0.041508	0.079434	0.953908	0.324294	0.282651	86	242	1
2793	2019	浙江省	C34	0	342200000	409400000	3.47491	2.76631	3.2375	2.36952	3.49325	21	0	6298000000	0.468974	75354821	1.01719	2.00043	0.19738	0.087628	1.05573	0.308535	0.186692	53	113	1
2793	2020	浙江省	C27	1	322600000	670700000	3.91923	3.10652	3.65615	2.70387	3.97618	22	0	5029000000	0.436606	51067452	0.789456	2.20065	0.036148	0.044369	1.09366	0.386073	0.0875321	36	54	1
2817	2016	安徽省	C27	0	2.11288e+06	5282204	2.59505	0.729208	2.426	2.41258	2.61763	20	0	250100000	0.097815	3.82121e+06	0.405279	-1.5863	0.030172	0.074761	1.00276	0.363705	0.45232	21	40	2
2817	2017	安徽省	C27	0	7.84307e+06	12332939	2.95328	0.833455	2.76103	2.73938	2.97729	21	0	248600000	0.098316	5.93696e+06	0.38709	-1.02049	0.028249	0.062838	0.994028	0.379148	0.274384	17	24	2
2817	2018	安徽省	C27	0	9.48431e+06	19967312	3.05528	0.854033	2.85783	2.83379	3.08231	22	0	248700000	0.106976	5823560	0.377816	-2.1573	0.029647	0.043674	0.832863	0.379299	0	11	14	2
2817	2019	安徽省	C27	0	8.99817e+06	25970381	3.22452	0.880999	3.01957	2.99034	3.25592	23	0	270200000	0.126807	5260281	0.391387	-0.439879	0.035132	0.043756	0.859579	0.381401	0.0329218	2	2	2
2817	2020	安徽省	C27	0	6.51404e+06	28588868	3.59623	0.965353	3.37029	3.3624	3.65457	24	0	263500000	0.164512	7.53354e+06	0.34879	-0.340294	0.036148	0.047598	0.876408	0.386645	0	5	5	2
2821	2016	天津市	C27	0	25630521	64076302	1.7119	0.889575	1.57821	1.1372	1.71205	18	0	973500000	0.250279	10242579	0.451224	-4.74909	0.030172	0.112726	0.929339	0.292978	0.170785	34	361	1
2821	2017	天津市	C27	0	73510394	128000000	1.97231	1.02311	1.81303	1.30525	1.97159	19	0	1237000000	0.182832	54677199	0.5396	-0.535551	0.028249	0.136527	1.12258	0.308626	0.229842	83	195	1
2821	2018	天津市	C27	0	112000000	220800000	2.05058	1.06983	1.88671	1.35895	2.05064	20	0	1549000000	0.211837	55123937	0.576038	-0.621084	0.029647	0.1276	1.00665	0.290921	0.172821	73	200	1
2821	2019	天津市	C27	0	135600000	323300000	2.14525	1.11733	1.97476	1.41855	2.14565	21	0	2042000000	0.189753	90483571	0.654471	1.95163	0.035132	0.147354	0.99288	0.317855	0.223515	169	317	1
2821	2020	天津市	C27	0	180400000	455200000	2.44521	1.26274	2.25142	1.6403	2.46967	22	0	2598000000	0.162487	99257315	0.44005	0.576791	0.036148	0.10088	1.05367	0.292499	0.235054	53	90	1
2826	2016	西藏自治区	C27	0	1.15734e+06	2893341	3.22808	2.57866	2.89559	2.38567	3.251	9	0	398800000	0.140673	16409551	0.69918	-3.25056	0.030172	0.085646	1.07683	0.406002	0.111111	18	35	2
2826	2017	西藏自治区	C27	0	8.15333e+06	10612670	3.67344	2.91168	3.2958	2.70918	3.69756	10	0	330600000	0.175595	19801633	0.518611	-1.0098	0.028249	0.082473	0.996804	0.411669	0.378889	4	10	2
2826	2018	西藏自治区	C27	0	13602819	22623589	3.80797	3.00039	3.41548	2.80531	3.83554	11	0	412500000	0.184096	25018952	0.644877	-0.034984	0.029647	0.033321	1.02896	0.441232	0.126907	0	0	2
2826	2019	西藏自治区	C27	0	6.5648e+06	25794854	4.00698	3.10193	3.59197	2.95654	4.03868	12	0	459200000	0.219339	25939466	0.662259	0.311869	0.035132	0.044684	1.04513	0.448476	0	14	22	2
2826	2020	西藏自治区	C27	0	6.63429e+06	28559914	4.48468	3.46264	4.02102	3.33526	4.55327	13	0	497200000	0.243304	21527312	0.663614	-0.299956	0.036148	0.04525	1.01401	0.455914	0	4	5	2
2864	2017	陕西省	C27	1	2.07603e+06	5190073	3.128	2.60116	2.87085	1.62921	3.13216	20	0	327600000	0.262103	1.29783e+06	0.500436	-1.94344	0.028249	0.058065	0.97941	0.362365	0.301826	37	91	2
2864	2018	陕西省	C27	1	5.98441e+06	10395969	3.24203	2.68544	2.97564	1.68706	3.24821	21	0	413100000	0.252176	9.78126e+06	0.598467	1.46514	0.029647	0.079089	0.971936	0.368788	0.382414	44	92	2
2864	2019	陕西省	C27	1	9.21174e+06	18048313	3.39789	2.77951	3.11832	1.76964	3.407	22	0	506800000	0.27363	1199500	0.657392	0.442746	0.035132	0.077275	0.994659	0.357527	0.313943	50	75	2
2864	2020	陕西省	C27	1	9.03809e+06	24379161	3.82368	3.11615	3.50965	2.00535	3.85889	23	0	553000000	0.367198	2.78127e+06	0.576589	0.33358	0.036148	0.069754	1.00322	0.359042	0.205428	59	98	2
2873	2017	贵州省	C27	1	17838213	44595533	3.30848	2.87502	2.99098	3.05331	3.32907	22	0	592700000	0.273584	2226900	0.796019	-0.278776	0.028249	0.077203	1.03558	0.384441	0	0	0	1
2873	2018	贵州省	C27	1	23075748	60981951	3.42601	2.96043	3.09708	3.15907	3.44933	23	0	586000000	0.328884	7500000	0.705324	0.988123	0.029647	0.071517	1.04276	0.389766	0	0	0	1
2873	2019	贵州省	C27	1	21710657	73545316	3.61106	3.05722	3.26312	3.33329	3.63875	24	0	641800000	0.345952	3617669	0.713643	1.35949	0.035132	0.065396	1.07306	0.37882	0	2	4	1
2873	2020	贵州省	C27	1	19810586	82324104	4.03289	3.4111	3.64324	3.74881	4.09004	25	0	619500000	0.460721	6.2456e+06	0.488918	0.11429	0.036148	0.048246	1.06718	0.381728	0.0740741	5	8	1
2880	2017	广东省	C27	1	19373221	48433053	3.16469	2.23641	2.87638	1.59888	3.17135	16	1	542000000	0.124775	7.49414e+06	0.453482	-2.0802	0.028249	0.112572	1.04732	0.299858	0.175	5	7	2
2880	2018	广东省	C27	1	26575729	67743823	3.28533	2.30656	2.98623	1.66072	3.29368	17	1	580700000	0.10521	10775442	0.471418	-0.932669	0.029647	0.107336	1.0084	0.31427	0.105452	1	3	2
2880	2019	广东省	C27	1	29252343	86834593	3.44727	2.38934	3.13448	1.74063	3.45796	18	1	681800000	0.086186	10287913	0.518147	-1.26957	0.035132	0.107955	0.995047	0.318709	0.222222	1	1	2
2880	2020	广东省	C27	1	31423412	105200000	3.88298	2.69135	3.53093	1.98379	3.92304	19	1	746300000	0.115656	8.61723e+06	0.492644	-1.11284	0.036148	0.103252	0.967226	0.326415	0.254815	15	22	2
2898	2017	广东省	C27	1	8.13474e+06	20336839	3.49382	2.77173	3.16449	2.59688	3.51759	15	0	316600000	0.134937	8.10631e+06	0.509301	-7.17345	0.028249	0.0902	0.979077	0.380141	0.149449	12	13	2
2898	2018	广东省	C27	1	18717320	36003633	3.62232	2.8563	3.28118	2.68973	3.6492	16	0	368200000	0.122117	10751449	0.577201	-1.02049	0.029647	0.080579	0.9684	0.412196	0.346939	5	9	2
2898	2019	广东省	C27	1	22135625	52738713	3.80937	2.956	3.452	2.83376	3.84046	17	0	243600000	0.211673	13466503	0.351046	2.21949	0.035132	0.032876	1.02613	0.435194	0	3	5	2
2898	2020	广东省	C27	1	22511825	67339730	4.2653	3.30357	3.86383	3.19891	4.33278	18	0	99562530	0.278831	2.45773e+06	0.148268	1.91308	0.036148	-0.082586	6.08275	0.552651	0.100255	0	0	2
2900	2017	黑龙江省	C27	0	22942112	57355279	3.72253	2.89912	3.17211	2.50032	3.7416	21	0	998800000	0.159725	19529067	0.526082	-4.18704	0.028249	0.08292	1.01329	0.375989	0.472376	22	54	1
2900	2018	黑龙江省	C27	0	57029046	105800000	3.86125	2.99713	3.29151	2.59215	3.88323	22	0	1834000000	0.21634	54292478	0.86432	-3.59303	0.029647	0.081314	0.948621	0.394948	0.228947	19	37	1
2900	2019	黑龙江省	C27	0	79204769	169100000	4.05791	3.10709	3.46051	2.72767	4.08396	23	0	1745000000	0.307036	38858398	0.786663	-1.57819	0.035132	0.065065	0.992308	0.393623	0	24	35	1
2900	2020	黑龙江省	C27	1	78055132	221800000	4.55385	3.47454	3.88623	3.08788	4.6186	24	0	1105000000	0.278393	76414735	0.539272	0.93934	0.036148	0.010727	0.92193	0.41796	0.203181	30	45	1
2901	2017	福建省	C35	1	20571008	51427521	3.15517	0.399216	2.88669	3.06637	3.179	13	0	516400000	0.107899	32576176	0.427859	-8.64867	0.04647	0.216515	1.00919	0.235617	0.200446	66	139	1
2901	2018	福建省	C35	1	46781693	90495085	3.26447	0.430047	2.98818	3.17206	3.29141	14	0	652000000	0.124452	32830954	0.463928	-8.53602	0.054055	0.227069	0.967231	0.173587	0.0165926	78	116	1
2901	2019	福建省	C35	1	70702316	147600000	3.44483	0.493949	3.15598	3.34721	3.47647	15	0	1043000000	0.216775	46295161	0.56161	-6.10533	0.062775	0.213825	0.950466	0.294002	0.0810371	118	175	1
2901	2020	福建省	C35	1	89207084	214700000	3.84625	0.589544	3.52421	3.76425	3.9082	16	0	1309000000	0.190953	60923763	0.601631	-2.63605	0.085994	0.233074	0.980944	0.295485	0.28068	106	141	1
2907	2017	重庆市	C27	1	3.8778e+06	9.6945e+06	3.51246	2.91996	3.19305	2.62873	3.53175	21	0	514700000	0.186637	22784234	0.668923	-0.919948	0.028249	0.126518	1.00517	0.359332	0	1	2	2
2907	2018	重庆市	C27	1	18923624	27163953	3.64009	3.00897	3.30865	2.72086	3.6628	22	0	593700000	0.242053	25201489	0.643193	0.046943	0.029647	0.125611	0.9945	0.363019	0.334835	14	27	1
2907	2019	重庆市	C27	1	24634536	47723896	3.83218	3.11008	3.48174	2.86826	3.85958	23	0	698900000	0.346064	33558026	0.514247	0.125008	0.035132	0.103664	1.02986	0.375852	0.064	4	4	1
2907	2020	重庆市	C27	1	36317578	76882889	4.28349	3.47	3.89127	3.22804	4.34219	24	0	728000000	0.313459	29717758	0.512645	1.04705	0.036148	0.069238	1.05002	0.394338	0.479327	14	34	1
2923	2017	广东省	C27	1	12499742	31249356	3.41061	2.8345	3.08261	1.99365	3.41804	18	0	677600000	0.307596	11227718	1.10399	-0.912928	0.028249	0.128402	1.07197	0.417148	0.138272	5	13	1
2923	2018	广东省	C27	1	47657446	74219399	3.54415	2.93773	3.20387	2.06909	3.55385	19	0	881100000	0.234646	16285024	0.916938	-4.70022	0.029647	0.093853	1.01696	0.400061	0.311692	49	115	1
2923	2019	广东省	C27	1	80678844	143800000	3.71652	3.04538	3.36103	2.17392	3.72961	20	0	1129000000	0.291243	27676094	1.02505	-1.42066	0.035132	0.08962	1.00573	0.395967	0.281548	47	78	1
2923	2020	广东省	C27	1	71398230	193600000	4.17492	3.40699	3.77482	2.46578	4.2195	21	0	1033000000	0.314141	26239518	0.82749	-1.71133	0.036148	0.089751	1.02433	0.392968	0.179349	71	97	1
2932	2018	湖北省	C27	0	19564081	48910202	2.15152	1.18146	2.01404	1.17557	2.14465	10	0	148900000	0.039783	8.45749e+06	0.285801	-9.0869	0.029647	0.10122	0.980739	0.188511	0.37037	8	12	2
2932	2019	湖北省	C27	0	26030418	67604090	2.2445	1.23552	2.10181	1.22279	2.2391	11	0	150300000	0.035713	5000000	0.283755	-0.931514	0.035132	0.066581	0.935477	0.147115	0.49004	21	29	2
2932	2020	湖北省	C27	0	48728434	106200000	2.52576	1.40131	2.36592	1.38111	2.53281	12	0	791200000	0.218531	13867158	0.672276	-8.71547	0.036148	0.333389	0.99531	0.162432	0.422074	7	7	2
2940	2018	浙江省	C27	0	8377397	20943493	3.65392	2.98749	3.4034	2.46967	3.67454	17	0	1059000000	0.339596	6.96682e+06	0.853657	-5.70297	0.029647	0.082757	0.972689	0.396773	0.09375	11	18	2
2940	2019	浙江省	C27	0	26306026	44107995	3.84322	3.09154	3.58395	2.59946	3.86762	18	0	1159000000	0.266077	11320519	1.00809	-2.35247	0.035132	0.091306	0.871913	0.39565	0.6875	2	3	2
2940	2020	浙江省	C27	1	30573607	68065403	4.31743	3.45438	4.02996	2.9413	4.37958	19	0	1064000000	0.289982	35285693	0.664508	-1.49117	0.036148	0.093418	0.914347	0.392971	0	10	13	2
2950	2018	湖北省	C35	0	26741141	66852853	0	0	0	0	0	16	0	1711000000	0.544276	47409185	0.699097	2.30383	0.054055	0.078033	1.14677	0.407993	0.46	0	0	1
2950	2019	湖北省	C35	0	42059719	98884645	0	0	0	0	0	17	0	1952000000	0.34748	58951991	0.745461	-1.13052	0.062775	0.102734	1.07257	0.397347	0.685941	0	0	1
2950	2020	湖北省	C35	0	82310790	166400000	0	0	0	0	0	18	0	3163000000	0.398051	72617760	0.789628	-6.14916	0.085994	0.238971	0.991878	0.335157	0.373583	0	0	1
3020	2020	安徽省	F51	0	13113662	32784155	0	0	0	0	0	18	0	1563000000	0.235691	10511337	1.23325	-3.29359	0.133019	0.087965	0.979039	0.350451	0.44355	0	0	1
300003	2009	北京市	C35	0	9.16263e+06	22906564	0.314685	0.290321	0.289221	0.672262	0.871247	1	1	539800000	0.053478	4.23265e+06	0.30466	-12.7158	0.080176	0.157591	0.981569	0.380528	0.65022	0	0	2
300003	2010	北京市	C35	0	49942118	69412698	0.470116	0.430193	0.433438	1.04025	1.37623	2	1	712700000	0.072058	4775779	0.345841	-2.77829	0.077015	0.184413	0.951932	0.212655	0.444444	0	0	2
300003	2011	北京市	C35	0	56525369	115500000	0.5565	0.51082	0.514507	1.22785	1.60961	3	1	830500000	0.041467	5.88279e+06	0.37655	-1.17468	0.075297	0.193693	0.949863	0.218279	0.438838	0	0	1
300003	2012	北京市	C35	0	68641398	166800000	0.615224	0.567034	0.569059	1.33087	1.74624	4	1	916300000	0.047916	13572657	0.3694	-1.93928	0.067469	0.146654	0.941187	0.277599	0.46	0	0	1
300003	2013	北京市	C35	0	83461516	225300000	0.633538	0.583117	0.585821	1.35371	1.78886	5	1	1169000000	0.074744	10151433	0.416613	-1.56931	0.053833	0.117206	0.956533	0.337796	0.606667	0	0	1
300003	2014	北京市	C35	0	117000000	308500000	0.704192	0.651023	0.650543	1.44056	1.91659	6	0	1486000000	0.1403	20380418	0.435683	-0.381138	0.048547	0.118079	0.980392	0.348848	0.5	2	4	1
300003	2015	北京市	C35	0	140900000	403100000	0.811918	0.754333	0.747184	1.57144	2.09553	7	0	2453000000	0.309355	20146664	0.358183	-1.82695	0.054468	0.077102	1.04208	0.372521	0.358231	0	0	1
300003	2016	北京市	C35	0	180200000	522800000	0.874566	0.805991	0.804652	1.69355	2.25124	8	0	3060000000	0.367048	19423359	0.365009	0.393555	0.047547	0.078597	1.06445	0.364172	0.19607	0	0	1
300003	2017	北京市	C35	0	218600000	663000000	1.01423	0.937347	0.929422	1.92283	2.56567	9	0	3945000000	0.450598	42830608	0.354761	1.30525	0.04647	0.077688	1.08969	0.356002	0.25	0	0	1
300003	2018	北京市	C35	0	340500000	904100000	1.06203	0.985975	0.972921	1.98921	2.66048	10	0	5365000000	0.564089	40296882	0.420577	1.64687	0.054055	0.083031	1.15326	0.356488	0.175695	0	0	1
300003	2019	北京市	C35	0	444300000	1213000000	1.10004	1.0247	1.00755	2.09906	2.80084	11	0	6470000000	0.497375	104000000	0.489476	2.0012	0.062775	0.108236	1.13565	0.349417	0.236752	0	0	1
300003	2020	北京市	C35	0	561300000	1592000000	1.23895	1.1502	1.13575	2.36026	3.12566	12	0	6632000000	0.419645	67753991	0.442734	0.800386	0.085994	0.103381	1.12103	0.344999	0.25	0	0	1
300006	2009	重庆市	C27	0	4.84192e+06	12104799	1.14904	0.45986	1.03657	1.06664	1.16171	10	0	318600000	0.196667	3863281	0.510299	-3.88209	0.031055	0.061913	1.10613	0.304432	0	8	52	2
300006	2010	重庆市	C27	0	27460083	37749162	1.78504	0.703717	1.61968	1.65271	1.80129	11	0	349500000	0.364723	3.12672e+06	0.427199	1.51955	0.02495	0.049574	1.00573	0.409784	0.147959	8	16	2
300006	2011	重庆市	C27	0	35009251	67096039	2.11161	0.818917	1.91752	1.95206	2.12194	12	0	482200000	0.389287	21253920	0.494081	3.29746	0.04983	0.069056	1.14592	0.388692	0.0158489	122	300	1
300006	2012	重庆市	C27	0	35297757	92329390	2.28817	0.872909	2.0767	2.11584	2.29861	13	0	569600000	0.50095	9.53246e+06	0.443529	3.20016	0.024829	0.038723	1.39004	0.396141	0	115	268	1
300006	2013	重庆市	C27	0	75724165	154200000	2.32716	0.888056	2.11227	2.15187	2.34327	14	0	680600000	0.484125	25156551	0.347879	0.83741	0.02633	0.028941	1.41394	0.388632	0	33	51	1
300006	2014	重庆市	C27	0	57090370	188200000	2.48139	0.958635	2.2526	2.29119	2.50303	15	0	811800000	0.546796	5.41473e+06	0.406347	3.18275	0.026696	0.00502	8.31241	0.410636	0	8	15	1
300006	2015	重庆市	C27	0	53789109	213700000	2.70919	1.04097	2.46035	2.50007	2.7327	16	0	854000000	0.455364	5.72911e+06	0.310683	0.956924	0.031096	0.006574	3.37303	0.392316	0.0416667	21	63	1
300006	2016	重庆市	C27	0	44025419	225700000	2.92115	1.122	2.65289	2.69497	2.94546	17	0	873800000	0.326013	9.60123e+06	0.39862	1.438	0.030172	0.000504	8.63191	0.390216	0.0911828	29	67	1
300006	2017	重庆市	C27	0	41466909	233300000	3.3204	1.27159	3.01713	3.06095	3.34544	18	0	1115000000	0.371287	8.03556e+06	0.46785	1.80503	0.028249	0.016809	1.76466	0.395361	0.114324	10	16	1
300006	2018	重庆市	C27	0	48146457	246500000	3.43744	1.30773	3.12301	3.16737	3.46522	19	0	1319000000	0.451078	22136057	0.497446	0.988393	0.029647	0.029017	1.48046	0.392046	0.225829	12	31	1
300006	2019	重庆市	C27	0	41062383	250600000	3.62601	1.34999	3.29292	3.34227	3.65807	20	0	1543000000	0.527699	51965729	0.530929	1.93327	0.035132	-0.046093	10.5959	0.3953	0.0763889	6	7	1
300006	2020	重庆市	C27	0	51461501	264400000	4.05393	1.49083	3.6815	3.76051	4.11871	21	1	1306000000	0.608738	68905787	0.503059	2.9014	0.036148	-0.109491	10.4088	0.406284	0.25	2	2	1
300009	2009	安徽省	C27	0	4.03603e+06	10090077	0.961412	0.831731	0.899859	0.49676	0.963741	9	0	182100000	0.086559	5482700	0.351511	-8.07352	0.031055	0.082179	1.02116	0.32551	0.102315	7	19	2
300009	2010	安徽省	C27	0	8.89332e+06	17469886	1.5053	1.26153	1.4118	0.778079	1.51119	10	0	210900000	0.114065	10893933	0.386617	-1.15137	0.02495	0.087587	0.972795	0.353044	0.166667	21	53	2
300009	2011	安徽省	C27	1	19142039	33991442	1.80193	1.50675	1.6915	0.934566	1.80376	11	0	241900000	0.099011	2701510	0.443826	0.384863	0.04983	0.103339	0.848596	0.348543	0.148148	28	87	2
300009	2012	安徽省	C27	1	19735121	48627847	1.94824	1.61533	1.82931	1.0105	1.95005	12	0	304800000	0.111658	7238412	0.517572	-0.945877	0.024829	0.113251	0.938154	0.345227	0.117424	34	142	2
300009	2013	安徽省	C27	1	21415737	62749407	1.98683	1.64809	1.86615	1.03031	1.9924	13	0	385800000	0.118979	5411535	0.57394	-3.38201	0.02633	0.119857	0.954415	0.346993	0.23147	34	277	1
300009	2014	安徽省	C27	1	71023539	124400000	2.13621	1.76109	2.00418	1.10566	2.14613	14	0	482900000	0.155209	4.80364e+06	0.59242	-2.18744	0.026696	0.118801	0.956104	0.340985	0.198492	48	277	1
300009	2015	安徽省	C27	1	34469512	140200000	2.32815	1.91531	2.18259	1.20184	2.33851	15	0	563200000	0.09764	8.05597e+06	0.453692	-0.941306	0.031096	0.094506	0.985119	0.329793	0.106449	33	156	1
300009	2016	安徽省	C27	1	62430617	181600000	2.49886	2.0344	2.34453	1.28885	2.50752	16	0	749400000	0.274289	12520814	0.432118	-1.03503	0.030172	0.100686	1.0106	0.329792	0.274949	36	91	1
300009	2017	安徽省	C27	1	98827521	253200000	2.8741	2.32391	2.6959	1.48543	2.88268	17	0	953100000	0.219034	16134771	0.486335	1.54498	0.028249	0.125007	1.00564	0.313604	0.237999	47	100	1
300009	2018	安徽省	C27	1	121200000	336400000	2.97687	2.39141	2.79336	1.53655	2.9872	18	0	1234000000	0.204142	16495704	0.578381	0.972698	0.029647	0.104771	1.009	0.32076	0.26932	74	231	1
300009	2019	安徽省	C27	1	177600000	463500000	3.12058	2.47358	2.93075	1.61122	3.13332	19	0	1421000000	0.163097	19138319	0.530818	-0.908632	0.035132	0.034219	0.963978	0.312774	0.240222	60	116	1
300009	2020	安徽省	C27	1	148000000	542000000	3.52145	2.77835	3.30939	1.83619	3.56132	20	0	1404000000	0.164425	47134764	0.485443	-1.7311	0.036148	0.098872	0.971748	0.307942	0.202546	48	61	1
300015	2009	湖南省	Q83	0	8.91264e+06	22281597	1.10813	0.155813	1.02178	1.07544	1.12083	2	0	579200000	0.126123	1350000	0.429509	-11.677	1	0.06368	1.03503	0.377613	0	4	8	1
300015	2010	湖南省	Q83	0	64904889	83844246	1.72581	0.266319	1.59874	1.66704	1.74216	3	0	800400000	0.188634	10365563	0.536249	-0.493613	1	0.076984	0.965691	0.363298	0.208333	0	0	1
300015	2011	湖南省	Q83	0	10660876	81928485	2.04151	0.319441	1.89332	1.96932	2.05149	4	0	1183000000	0.179202	1.65724e+06	0.761176	0.347727	1	0.099715	0.954224	0.353601	0	5	9	1
300015	2012	湖南省	Q83	0	2602341	72241554	2.21427	0.358938	2.05398	2.13544	2.22384	5	0	1479000000	0.187028	2000250	0.849889	-0.328721	1	0.094346	0.98998	0.34918	0.213152	8	31	1
300015	2013	湖南省	Q83	0	3.41864e+06	64823962	2.25343	0.365014	2.09097	2.1725	2.26789	6	0	1780000000	0.179367	1945800	0.936818	-1.1697	1	0.103508	0.99016	0.335637	0	4	4	1
300015	2014	湖南省	Q83	0	7.88968e+06	62990046	2.39987	0.381971	2.2268	2.3125	2.41951	7	0	2139000000	0.177638	6341552	0.94182	-1.65166	1	0.122679	0.990481	0.337126	0	1	2	1
300015	2015	湖南省	Q83	0	14786005	68327545	2.61873	0.417288	2.43014	2.52318	2.6404	8	0	2804000000	0.232578	2.03576e+06	0.972043	-3.30885	1	0.134059	0.992484	0.330817	0.125	17	28	1
300015	2016	湖南省	Q83	1	17548252	75626665	2.82209	0.448894	2.61952	2.71968	2.84493	9	0	3530000000	0.277647	24417595	0.983883	-0.703789	1	0.139479	1.00789	0.341126	0.265306	3	16	1
300015	2017	湖南省	Q83	1	31086830	95369496	3.20969	0.525677	2.98099	3.08872	3.23366	10	0	5184000000	0.412418	30197815	0.640283	-4.05797	0.525419	0.085126	1.04154	0.336469	0.226979	52	180	1
300015	2018	湖南省	Q83	1	70602438	151700000	3.32047	0.559378	3.08443	3.19526	3.34767	11	0	6760000000	0.379785	23658635	0.831923	2.72246	0.395664	0.110719	1.03265	0.322373	0.251936	93	164	1
300015	2019	湖南省	Q83	1	107300000	236200000	3.50314	0.63537	3.25495	3.37175	3.53512	12	0	8291000000	0.409594	23822808	0.839875	2.24345	0.47162	0.120319	1.04104	0.308391	0.321727	84	138	1
300015	2020	湖南省	Q83	0	114400000	315200000	3.91159	0.716584	3.63407	3.79203	3.97414	13	0	9828000000	0.314558	49796874	0.766535	0.562423	0.586854	0.120791	1.03823	0.304785	0.141517	115	134	1
300016	2009	北京市	C27	1	2.21921e+06	5.54801e+06	0.74965	0.571079	0.687938	0.334577	0.745325	17	0	207100000	0.039006	3.86833e+06	0.480405	-8.57824	0.031055	0.077455	0.996769	0.092704	0.727347	0	0	3
300016	2010	北京市	C27	1	44695.7	4.76051e+06	1.17398	0.868332	1.07905	0.525947	1.17196	18	0	168500000	0.01576	1751290	0.383176	-1.27116	0.02495	0.089987	0.89531	0.388365	0.580247	0	0	3
300016	2011	北京市	C27	1	10138576	14185008	1.41096	1.03646	1.30096	0.635354	1.40693	19	0	177600000	0.063253	5637596	0.374916	-1.31317	0.04983	0.084268	0.869876	0.389337	0.5	2	17	2
300016	2012	北京市	C27	1	12041836	24099092	1.52874	1.11706	1.409	0.689083	1.52472	20	0	247100000	0.10219	3.59019e+06	0.469467	0.42641	0.024829	0.108018	0.903204	0.369442	0.376972	10	61	2
300016	2013	北京市	C27	1	9.82601e+06	30310237	1.56064	1.14044	1.43826	0.704642	1.55928	21	0	297300000	0.098561	1433500	0.534397	-2.75487	0.02633	0.106313	0.92219	0.380052	0.454352	19	99	2
300016	2014	北京市	C27	1	13929597	39693298	1.69096	1.23516	1.55529	0.763986	1.69233	22	0	391700000	0.265348	4941011	0.485091	0.458447	0.026696	0.103819	0.950836	0.373409	0.309776	11	40	2
300016	2015	北京市	C27	1	31273240	65012543	1.85375	1.36111	1.70292	0.837267	1.85537	23	0	435400000	0.111796	4999050	0.46802	0.594509	0.031096	0.029443	1.03573	0.364013	0.5425	12	53	2
300016	2016	北京市	C27	1	23971054	79231716	1.98836	1.45361	1.82773	0.896355	1.98741	24	0	440200000	0.056896	5.76166e+06	0.52177	1.38675	0.030172	0.016217	0.966883	0.386292	0.1875	5	14	2
300016	2017	北京市	C27	1	16818403	84165362	2.30081	1.68558	2.10742	1.04278	2.29888	25	0	454300000	0.062802	5.60789e+06	0.458011	-0.668063	0.028249	0.104144	0.99472	0.383244	0.0925926	3	4	2
300016	2018	北京市	C27	1	18737921	90278478	2.38753	1.74742	2.18778	1.08099	2.38625	26	0	513200000	0.064349	10282379	0.471828	-1.58998	0.029647	0.114658	0.985689	0.378708	0.569665	7	9	2
300016	2019	北京市	C27	1	41876337	118600000	2.49612	1.81734	2.28785	1.12821	2.49606	27	0	679800000	0.106731	13512428	0.50444	-0.831434	0.035132	0.210885	0.99848	0.374556	0.3	9	25	2
300016	2020	北京市	C27	1	41824324	142600000	2.82612	2.05403	2.59144	1.2901	2.84496	28	0	682500000	0.335549	15062987	0.290541	-0.417297	0.036148	0.05408	0.967205	0.398341	0.147483	11	14	2
300026	2009	天津市	C27	0	5.52501e+06	13812524	1.23857	0.984719	1.1354	1.01361	1.24798	9	0	215000000	0.12705	3.24621e+06	0.211985	-13.3765	0.031055	0.076259	0.997464	0.318956	0.259259	23	122	2
300026	2010	天津市	C27	0	27513932	39254577	1.91844	1.49919	1.76026	1.56912	1.93154	10	0	355300000	0.142316	2.10217e+06	0.299947	-0.307982	0.02495	0.088567	0.875866	0.30397	0.197901	45	228	2
300026	2011	天津市	C27	0	35016252	68382643	2.27124	1.76478	2.08831	1.85396	2.27833	11	0	507200000	0.253983	9.59297e+06	0.399141	1.59756	0.04983	0.10722	0.94163	0.307695	0.196845	91	387	2
300026	2012	天津市	C27	1	38032834	96158081	2.46188	1.89577	2.26196	2.00939	2.46908	12	0	1109000000	0.23043	8.20153e+06	0.682228	1.41012	0.024829	0.144678	0.976444	0.331781	0.238421	152	595	2
300026	2013	天津市	C27	1	65418635	147200000	2.50543	1.92856	2.30195	2.04391	2.51851	13	0	1880000000	0.232718	24468610	0.945115	1.35932	0.02633	0.153627	0.998681	0.329166	0.200088	42	159	2
300026	2014	天津市	C27	1	72843023	197900000	2.68143	2.06566	2.45885	2.1784	2.70031	14	0	2550000000	0.225028	27468347	0.940905	-0.058035	0.026696	0.147511	0.997487	0.321394	0.0629789	40	130	2
300026	2015	天津市	C27	1	94276765	262500000	2.93784	2.2605	2.68962	2.37885	2.95848	15	0	2966000000	0.182725	46141513	0.517298	-1.43176	0.031096	0.082847	0.982687	0.360296	0.210278	64	185	1
300026	2016	天津市	C27	0	131000000	354200000	3.16671	2.42066	2.89937	2.56407	3.18765	16	0	3412000000	0.170665	58780477	0.531088	-0.230177	0.030172	0.090791	1.00169	0.358	0.26866	67	135	1
300026	2017	天津市	C27	1	125400000	426500000	3.60511	2.73689	3.29527	2.91318	3.62642	17	0	2933000000	0.123801	53208947	0.454217	-0.570074	0.028249	0.060204	1.01939	0.356049	0.257683	74	158	1
300026	2018	天津市	C27	1	140000000	502500000	3.7362	2.83516	3.41595	3.01538	3.76021	18	0	3565000000	0.121279	68406957	0.564427	-0.266489	0.029647	0.028851	0.981476	0.381727	0.250482	21	28	1
300026	2019	天津市	C27	1	167400000	594500000	3.93466	2.95743	3.59884	3.18032	3.96302	19	1	4152000000	0.160949	20762907	0.593712	0.320431	0.035132	0.04847	1.00168	0.369112	0.262849	58	94	1
300026	2020	天津市	C27	1	177600000	682900000	4.40418	3.32147	4.03355	3.5802	4.46658	20	1	5353000000	0.273857	63661503	0.637363	1.10126	0.036148	0.05498	1.08674	0.37764	0.17283	86	106	1
300030	2009	广东省	C35	0	4.61017e+06	11525417	1.12958	0.242496	1.02057	0.872436	1.13678	13	0	134500000	0.144468	2094245	0.214023	-7.17026	0.080176	0.039793	1.03697	0.394322	0.46	0	0	2
300030	2010	广东省	C35	0	10586751	20383355	1.76315	0.385176	1.59842	1.35196	1.77321	14	0	153500000	0.092866	8.92534e+06	0.254691	0.09401	0.077015	0.042934	0.837237	0.416662	0.5	0	0	2
300030	2011	广东省	C35	0	15191782	32517634	2.08442	0.45745	1.89141	1.59634	2.08908	15	0	225400000	0.100569	6.36777e+06	0.348306	0.485035	0.075297	0.053748	0.878305	0.409792	0.248545	1	23	2
300030	2012	广东省	C35	1	22802404	50442393	2.26396	0.507147	2.05473	1.73185	2.26875	16	0	274300000	0.102544	12940266	0.396702	0.249931	0.067469	0.055769	0.888903	0.399601	0.444444	11	47	2
300030	2013	广东省	C35	1	22604071	65480105	2.30782	0.518653	2.09523	1.76273	2.31798	17	0	355700000	0.124989	15417048	0.449266	-0.996935	0.053833	0.058375	0.963315	0.386731	0	4	12	2
300030	2014	广东省	C35	1	31013133	86671223	2.46928	0.569499	2.24272	1.87971	2.48472	18	0	411200000	0.232828	12884501	0.453033	2.60988	0.048547	0.055668	0.96784	0.388452	0.68	5	21	2
300030	2015	广东省	C35	1	39238119	112900000	2.71303	0.657589	2.46624	2.05651	2.7304	19	0	483100000	0.353548	12697741	0.378888	1.81974	0.054468	0.028681	1.15489	0.41305	0.56	6	19	1
300030	2016	广东省	C35	0	32464411	128400000	2.92175	0.720679	2.65748	2.21629	2.93953	20	0	456300000	0.350845	16710558	0.3518	2.19653	0.047547	0.020747	1.27528	0.409289	0.415243	25	62	2
300030	2017	广东省	C35	0	28013341	137200000	3.3319	0.816064	3.03623	2.51975	3.35003	21	0	477800000	0.448001	14262728	0.31483	1.12823	0.04647	0.004723	2.70953	0.416323	0.16	28	57	2
300030	2018	广东省	C35	0	32018250	148600000	3.45319	0.856841	3.14806	2.60865	3.47384	22	0	464200000	0.460359	14855354	0.363939	1.99973	0.054055	-0.093302	7.03732	0.432705	0.274669	45	80	2
300030	2019	广东省	C35	0	26723446	153100000	3.63557	0.908218	3.31561	2.75052	3.66039	23	0	477300000	0.443682	9.40803e+06	0.381645	2.28798	0.062775	0.017347	1.73574	0.41348	0.208889	26	34	2
300030	2020	广东省	C35	0	35281900	165400000	4.05915	1.01629	3.70039	3.09279	4.11076	24	0	758300000	0.425241	15076083	0.52685	1.48927	0.085994	0.093607	1.17244	0.379036	0.152988	56	74	2
300039	2010	上海市	C27	0	19798245	49495612	1.84845	1.62432	1.71784	1.50105	1.86107	10	0	558400000	0.097335	17985800	0.44032	-0.749313	0.02495	0.090266	0.893858	0.386581	0	2	7	2
300039	2011	上海市	C27	1	24820632	66891903	2.18435	1.90742	2.03047	1.77293	2.1911	11	0	740300000	0.081227	15979636	0.56456	-1.48695	0.04983	0.11537	0.898288	0.372933	0	4	19	2
300039	2012	上海市	C27	1	34378264	91236382	2.37102	2.03813	2.20651	1.92275	2.37801	12	0	994000000	0.091146	19925418	0.705923	-2.41794	0.024829	0.155143	0.919287	0.351213	0	2	48	2
300039	2013	上海市	C27	1	42431892	120000000	2.4154	2.07474	2.2485	1.95634	2.42813	13	0	1186000000	0.093018	24467699	0.747237	-6.14176	0.02633	0.180039	0.933751	0.341415	0	1	3	1
300039	2014	上海市	C27	1	48608932	150600000	2.58362	2.22029	2.40242	2.08457	2.60197	14	0	1319000000	0.109911	3.71081e+06	0.69949	-4.65831	0.026696	0.164993	0.942326	0.341605	0.21	4	47	1
300039	2015	上海市	C27	1	48015683	176000000	2.83187	2.41387	2.62995	2.27763	2.85214	15	0	1237000000	0.173554	5.43898e+06	0.575187	-2.41691	0.031096	0.116064	0.916715	0.353844	0.49	2	4	1
300039	2016	上海市	C27	1	42751972	192400000	3.05012	2.57444	2.83522	2.45489	3.07076	16	0	1321000000	0.129595	7.28315e+06	0.592247	-0.602174	0.030172	0.111794	0.938249	0.371329	0.0994152	24	57	1
300039	2017	上海市	C27	1	58550906	222100000	3.47624	2.90835	3.23001	2.78963	3.49739	17	0	1365000000	0.117273	9.79314e+06	0.58585	-2.71578	0.028249	0.101617	0.960546	0.381146	0	4	11	1
300039	2018	上海市	C27	1	34286684	223000000	3.60225	2.99606	3.3491	2.88726	3.62614	18	0	1267000000	0.095458	13737134	0.546219	-1.87193	0.029647	0.082556	0.958239	0.378694	0.04375	18	46	1
300039	2019	上海市	C27	1	38432337	228000000	3.79467	3.09616	3.53328	3.04538	3.82298	19	0	1178000000	0.096045	13044510	0.499218	-2.3218	0.035132	0.088298	0.932789	0.379961	0.252778	14	27	1
300039	2020	上海市	C27	1	41194124	235000000	4.23604	3.45205	3.94888	3.42573	4.2936	20	0	749100000	0.103903	17395108	0.315578	-0.994315	0.036148	0.036883	0.705016	0.410156	0.265823	43	65	1
300049	2010	内蒙古自治区	C27	0	10440466	26101165	1.61353	0.462456	1.47889	0.995094	1.61804	9	0	194600000	0.136035	2300000	0.264241	-4.98485	0.02495	0.059018	0.881235	0.313064	0.72	0	0	2
300049	2011	内蒙古自治区	C27	0	14618771	36804762	1.91764	0.556218	1.76143	1.17735	1.91709	10	0	272400000	0.19505	561928	0.345367	-0.30757	0.04983	0.059952	0.930929	0.332432	0.548339	11	38	2
300049	2012	内蒙古自治区	C27	0	28395867	59679915	2.08527	0.622976	1.91475	1.28002	2.08449	11	0	367700000	0.209085	4014128	0.439463	0.3537	0.024829	0.039696	0.96686	0.341536	0.0542222	0	0	2
300049	2013	内蒙古自治区	C27	0	37513106	88241034	2.1263	0.637679	1.95233	1.30458	2.13034	12	0	469400000	0.344416	2.85179e+06	0.458482	1.12351	0.02633	0.001601	0.977197	0.357829	0.444444	0	0	2
300049	2014	内蒙古自治区	C27	0	19790268	94795147	2.2787	0.687788	2.08863	1.39798	2.28717	13	0	574700000	0.312575	563274	0.484916	0.168879	0.026696	0.063706	0.993241	0.303127	0.195791	4	16	2
300049	2015	内蒙古自治区	C27	0	46632937	127200000	2.50266	0.775295	2.28984	1.53805	2.51289	14	0	535300000	0.191267	564946	0.296035	-1.20339	0.031096	0.046575	0.998043	0.318442	0.0932036	0	0	2
300049	2016	内蒙古自治区	C27	0	52889555	161000000	2.69031	0.830424	2.46142	1.65634	2.70042	15	0	729700000	0.241479	2.56193e+06	0.343628	-0.533074	0.030172	0.061551	0.993259	0.292283	0.315365	0	0	2
300049	2017	内蒙古自治区	C27	0	65101089	202000000	3.08241	0.953679	2.81376	1.89034	3.09288	16	0	738700000	0.228154	861929	0.339515	-0.135423	0.028249	0.037506	1.11906	0.276273	0.0222222	0	0	2
300049	2018	内蒙古自治区	C27	0	75579121	247200000	3.19224	1.00399	2.91425	1.95913	3.20493	17	0	731800000	0.291416	429798	0.40625	1.69319	0.029647	0.021167	0.979603	0.259418	0	0	0	2
300049	2019	内蒙古自治区	C35	0	72570699	282700000	3.35357	1.07281	3.06238	2.06015	3.36965	18	0	690300000	0.310486	370546	0.369625	0.126404	0.062775	0.044496	1.00044	0.248104	0	4	7	2
300049	2020	内蒙古自治区	C35	0	70843774	311200000	3.75374	1.23439	3.43189	2.31846	3.79349	19	0	666200000	0.294698	600000	0.352553	0.548013	0.085994	0.03941	1.10995	0.221641	0	0	0	2
300086	2010	海南省	C27	0	8.34323e+06	20858064	1.74841	1.49892	1.53798	1.65105	1.76509	3	0	291000000	0.03991	7.24985e+06	0.1651	-7.90896	0.02495	0.073147	0.887172	0.21739	0	2	13	2
300086	2011	海南省	C27	1	15945562	33674916	2.06524	1.76304	1.81751	1.94954	2.076	4	0	274700000	0.056381	8.66419e+06	0.154852	0.606912	0.04983	-0.001383	9.50024	0.376812	0.155	14	49	2
300086	2012	海南省	C27	1	12095600	40719279	2.23914	1.87849	1.97098	2.11356	2.25008	5	0	332600000	0.04827	6.79943e+06	0.18733	-1.24507	0.024829	0.009972	-0.232562	0.348946	0	2	5	2
300086	2013	海南省	C27	1	9.34371e+06	43955094	2.2792	1.91067	2.00672	2.1501	2.29549	6	0	277400000	0.049547	5.30431e+06	0.162423	-4.31263	0.02633	0.007575	-0.019586	0.316394	0.13272	21	108	2
300086	2014	海南省	C27	1	10241722	47603551	2.42788	2.03699	2.14028	2.28852	2.44962	7	0	363700000	0.051074	5.11115e+06	0.211988	-1.62915	0.026696	0.030407	0.649557	0.298915	0.412593	2	2	1
300086	2015	海南省	C27	1	24556874	65019893	2.64909	2.20587	2.3366	2.49674	2.67314	8	0	363000000	0.118786	4.59858e+06	0.196069	-0.056342	0.031096	0.032054	0.935576	0.301355	0.0735255	0	0	2
300086	2016	海南省	C27	1	11396023	66662932	2.85434	2.35071	2.51816	2.6912	2.87945	9	0	416000000	0.144705	2.45738e+06	0.215338	1.12616	0.030172	0.017665	1.14303	0.354907	0.156288	21	93	2
300086	2017	海南省	C27	1	7.84048e+06	64503970	3.24602	2.64956	2.86937	3.05651	3.27197	10	0	418000000	0.141016	4.06092e+06	0.215043	1.70463	0.028249	0.021482	1.02081	0.344076	0.166667	9	13	2
300086	2018	海南省	C27	1	24909683	79738058	3.35922	2.72388	2.96981	3.1622	3.38832	11	0	745100000	0.241645	3.10407e+06	0.404844	0.691028	0.029647	0.00964	1.22948	0.35955	0.1625	7	11	1
300086	2019	海南省	C27	1	15820161	83597510	3.54561	2.81253	3.1347	3.33722	3.57929	12	0	836900000	0.270046	5.68399e+06	0.459544	1.58567	0.035132	-0.013651	7.35787	0.362209	0.125	10	20	1
300086	2020	海南省	C27	1	13561608	84619491	3.95306	3.13424	3.49341	3.75297	4.01671	13	0	760300000	0.387166	5.66902e+06	0.352623	2.21791	0.036148	0.007647	1.51784	0.35075	0.444444	9	14	1
300110	2010	山东省	C27	0	4.96717e+06	12417929	1.76566	1.39812	1.63419	1.3801	1.77959	9	0	313100000	0.041325	8131000	0.293732	-0.807501	0.02495	0.066264	1.10844	0.358307	0.25	17	61	2
300110	2011	山东省	C27	1	15376681	25931921	2.08236	1.642	1.92968	1.62921	2.09081	10	0	365900000	0.04471	8799750	0.324904	-0.241653	0.04983	0.07019	0.944914	0.353415	0.217593	25	135	1
300110	2012	山东省	C27	1	17058582	39100715	2.25795	1.75819	2.09309	1.76636	2.26701	11	0	506900000	0.249697	5238000	0.314876	1.74546	0.024829	0.054889	1.03106	0.387595	0.267361	37	120	1
300110	2013	山东省	C27	1	39517711	72753318	2.30388	1.79421	2.13578	1.79717	2.31899	12	0	777500000	0.383437	6620920	0.366387	0.510693	0.02633	0.051341	1.1524	0.361958	0.103043	43	181	1
300110	2014	山东省	C27	1	40869589	102700000	2.46223	1.92424	2.27872	1.91449	2.48297	13	0	816300000	0.435571	2349980	0.349696	1.78188	0.026696	0.02142	1.5859	0.388412	0.160862	67	204	1
300110	2015	山东省	C27	1	44119865	131400000	2.69467	2.10082	2.48955	2.09098	2.71753	14	0	979800000	0.476141	9076861	0.402324	2.91784	0.031096	0.008068	3.47034	0.394226	0.100657	78	173	1
300110	2016	山东省	C27	1	42305325	154000000	2.89885	2.24538	2.67909	2.25332	2.92237	15	0	1102000000	0.440019	2337522	0.458353	2.93105	0.030172	0.008223	3.20378	0.402904	0.130573	63	119	1
300110	2017	山东省	C27	1	37664601	168600000	3.30526	2.5505	3.05107	2.56039	3.32931	16	0	1140000000	0.463756	4.17272e+06	0.454392	4.2477	0.028249	0.013523	1.92714	0.392197	0.286984	56	100	1
300110	2018	山东省	C27	1	40436910	183700000	3.42388	2.63297	3.16146	2.64978	3.45085	17	0	1168000000	0.284765	5.65541e+06	0.439269	-0.265475	0.029647	0.011891	1.76749	0.402582	0.625	39	59	1
300110	2019	山东省	C27	1	44163981	200300000	3.60376	2.73277	3.33077	2.79488	3.63536	18	1	1213000000	0.170392	4.52292e+06	0.539409	0.335253	0.035132	0.016663	1.25605	0.373264	0.106667	18	23	1
300110	2020	山东省	C27	1	38475331	208800000	4.01373	3.0305	3.71336	3.14281	4.07211	19	1	1086000000	0.317967	10537298	0.385471	2.04205	0.036148	0.028367	1.05675	0.348242	0.184183	32	88	1
300111	2010	浙江省	C39	0	24005931	60014827	0.502782	0.235619	0.470461	0.140877	0.508606	5	0	2155000000	0.409937	12738400	0.828296	-1.20274	0.084573	0.089394	1.4998	0.308021	0.138889	2	3	1
300111	2011	浙江省	C39	0	80657415	131700000	0.590937	0.272501	0.553026	0.167095	0.5957	6	0	1750000000	0.580358	12852283	0.546136	3.7435	0.070356	0.009815	5.93411	0.356027	0.486111	17	110	1
300111	2012	浙江省	C39	0	25485210	137400000	0.639653	0.293514	0.599179	0.179883	0.645068	7	0	1106000000	0.628869	26865692	0.403632	3.26096	0.064357	-0.117542	11.0837	0.382206	0.450305	0	0	2
300111	2013	浙江省	C39	0	31724214	148500000	0.652061	0.300675	0.610906	0.182797	0.659265	8	0	1007000000	0.596138	9889770	0.390736	3.10252	0.054426	0.00307	3.23853	0.380689	0.611111	0	0	1
300111	2014	浙江省	C39	0	36861171	163100000	0.705142	0.327687	0.659822	0.197612	0.713996	9	0	1464000000	0.627001	7.81134e+06	0.521226	3.21049	0.050204	0.011902	3.02779	0.357918	0.583333	3	4	1
300111	2015	浙江省	C39	0	41841505	180500000	0.76681	0.353242	0.716877	0.21516	0.776108	10	0	1616000000	0.588867	12376910	0.592528	2.47202	0.053668	0.028474	1.73909	0.336348	0.611111	7	8	1
300111	2016	浙江省	C39	0	46580255	200000000	0.824764	0.376629	0.771452	0.23212	0.833712	11	0	1414000000	0.536084	8.59901e+06	0.571656	2.06373	0.044692	0.010686	1.94788	0.345352	0.56	2	3	1
300111	2017	浙江省	C39	0	31204975	201200000	0.94158	0.427941	0.880407	0.262468	0.950416	12	0	1330000000	0.51293	7.03957e+06	0.567582	2.60196	0.041492	0.008022	3.8066	0.365344	0.625	7	15	1
300111	2018	浙江省	C39	0	13145798	184200000	0.978123	0.442546	0.915115	0.272637	0.987922	13	0	554800000	0.878352	7479909	0.451375	5.34839	0.034534	-0.800428	5.72512	0.418685	0.200824	9	14	2
300111	2019	浙江省	C38	0	18386418	174900000	1.03222	0.462323	0.96672	0.286645	1.04321	14	0	694300000	0.752536	42153836	1.20544	5.66599	0.097589	-0.137608	4.82183	0.37633	0	19	28	2
300111	2020	浙江省	C27	0	7.8996e+06	156600000	1.1479	0.511038	1.076	0.327533	1.16551	15	0	236700000	0.519776	5.33442e+06	0.508385	3.65338	0.036148	0.119341	1.00014	0.443015	0.07875	11	16	3
300122	2010	重庆市	C27	0	8837402	22093505	1.86823	1.55227	1.69478	1.241	1.87656	15	0	682300000	0.030592	9044157	0.333737	-7.06069	0.02495	0.116232	0.982362	0.252883	0.0833333	8	56	2
300122	2011	重庆市	C27	0	41798678	60578158	2.22567	1.84023	2.02028	1.47155	2.22892	16	0	567700000	0.060818	38934570	0.261508	-1.11492	0.04983	0.081681	0.856213	0.289466	0.5	0	0	2
300122	2012	重庆市	C27	0	21129678	72621112	2.40996	1.9713	2.18665	1.59426	2.41288	17	0	685800000	0.052139	36559200	0.303704	-1.1173	0.024829	0.085897	0.876417	0.295881	0.344642	0	0	2
300122	2013	重庆市	C27	0	45215698	106900000	2.45451	2.0081	2.22726	1.62274	2.46257	18	0	699500000	0.076745	3.5907e+06	0.301475	-2.55169	0.02633	0.050369	0.836252	0.319817	0	2	24	2
300122	2014	重庆市	C27	0	49917193	140800000	2.63266	2.14804	2.38937	1.73271	2.64588	19	0	713100000	0.094574	3.22613e+06	0.295064	-1.79805	0.026696	0.054524	0.859726	0.333099	0	4	7	1
300122	2015	重庆市	C27	0	60631786	180300000	2.88162	2.33763	2.61649	1.89106	2.896	20	0	631400000	0.079206	10005188	0.265785	-1.29036	0.031096	0.073613	0.880376	0.302921	0.455	4	66	1
300122	2016	重庆市	C27	0	60555717	213800000	3.10045	2.48762	2.81548	2.03574	3.11385	21	0	393500000	0.069465	7.15084e+06	0.164588	1.2738	0.030172	0.012002	0.483611	0.343756	0	10	97	1
300122	2017	重庆市	C27	0	70792197	252600000	3.5471	2.81642	3.22282	2.32099	3.56054	22	0	1167000000	0.284558	6870629	0.326985	1.06122	0.028249	0.105282	0.97604	0.272027	0.204082	5	17	1
300122	2018	重庆市	C27	0	122400000	337000000	3.6748	2.89927	3.33843	2.40206	3.69058	23	0	4413000000	0.386081	11380301	0.76772	0.473241	0.029647	0.213117	1.01074	0.276839	0.226521	16	91	1
300122	2019	重庆市	C27	0	182400000	468800000	3.86337	2.994	3.50842	2.52972	3.88277	24	0	8787000000	0.474766	23471077	0.967548	-0.829979	0.035132	0.216263	1.02709	0.283023	0.338762	9	68	1
300122	2020	重庆市	C27	0	334800000	733400000	4.34286	3.35506	3.94401	2.85532	4.39591	25	0	12530000000	0.457868	28122486	0.998365	0.204076	0.036148	0.216975	1.03409	0.27771	0.0390625	7	13	1
300142	2010	云南省	C27	0	18026085	45065211	1.7811	1.29981	1.55589	1.02254	1.78865	9	0	332000000	0.145832	10290000	0.120141	-4.74173	0.02495	0.051706	1.02079	0.255782	0.347616	23	101	2
300142	2011	云南省	C27	0	35205367	73510797	2.12759	1.55704	1.85833	1.21979	2.13006	10	0	427800000	0.097642	11363500	0.157566	-0.123861	0.04983	0.069017	0.836188	0.235391	0.14	10	58	2
300142	2012	云南省	C27	1	55892196	118400000	2.29843	1.6752	2.00747	1.31721	2.3012	11	0	484900000	0.287781	13922264	0.120792	1.02519	0.024829	0.050639	0.88333	0.232288	0.25873	10	81	1
300142	2013	云南省	C27	1	57589659	158200000	2.34053	1.70857	2.04441	1.34043	2.348	12	0	522800000	0.521098	7.93918e+06	0.095031	2.00945	0.02633	0.000796	5.50208	0.365624	0.370592	24	88	1
300142	2014	云南省	C27	1	186400000	320900000	2.51794	1.82566	2.20275	1.43841	2.53062	13	0	640200000	0.461774	14197117	0.120485	2.50296	0.026696	0.016205	2.11742	0.48867	0.476225	29	54	1
300142	2015	云南省	C27	1	218600000	491400000	2.74974	1.98473	2.40723	1.56767	2.76307	14	0	891300000	0.516808	22924738	0.160763	2.48174	0.031096	-0.147759	7.44209	0.469946	0.380367	33	58	1
300142	2016	云南省	C27	0	249000000	666700000	2.95693	2.10878	2.58792	1.68643	2.96831	15	0	521500000	0.442816	113400000	0.093454	2.17583	0.030172	0.004747	4.4732	0.471807	0.455719	13	38	1
300142	2017	云南省	C27	0	251900000	818600000	3.38758	2.38981	2.96836	1.928	3.39853	16	0	581000000	0.39457	27609866	0.113728	3.87804	0.028249	-0.095004	5.50208	0.433471	0.0711111	9	12	1
300142	2018	云南省	C27	0	274400000	970200000	3.51265	2.45956	3.07687	1.99793	3.52547	17	0	742000000	0.273768	13934011	0.121465	1.82425	0.029647	0.146841	1.01314	0.315389	0.124444	24	45	1
300142	2019	云南省	C27	0	182100000	1007000000	3.68646	2.54156	3.22745	2.09868	3.70179	18	0	930500000	0.192621	17863155	0.15977	3.82773	0.035132	0.027664	0.983227	0.372431	0.238322	23	39	1
300142	2020	云南省	C27	0	220100000	1076000000	4.15779	2.86076	3.63984	2.38562	4.20748	19	0	2425000000	0.18576	25715050	0.304932	2.05533	0.036148	0.125664	0.977647	0.287382	0.12	10	30	1
300143	2010	广东省	A01	0	2.35552e+06	5888793	0.78151	0.0989232	0.721989	0.386621	0.788573	12	0	155400000	0.146035	3109100	0.197261	-3.21638	0.184672	0.049574	1.10481	0.294619	0	2	30	2
300143	2011	广东省	A01	1	26340924	31346398	0.930546	0.122492	0.86083	0.460612	0.935694	13	0	187400000	0.0535	21453813	0.250004	-0.464154	0.246183	0.070881	0.867845	0.273207	0.444444	0	0	1
300143	2012	广东省	A01	1	4.35384e+06	30998282	1.00994	0.137973	0.934968	0.500539	1.01515	14	0	223500000	0.189106	3168690	0.247864	1.75899	0.266876	0.004491	1.10738	0.33897	0	8	74	1
300143	2013	广东省	A01	1	6542721	32891261	1.02833	0.141716	0.952098	0.508458	1.03669	15	0	228500000	0.37803	3544600	0.246387	1.17426	0.244161	-0.161727	8.13325	0.405755	0.384	5	46	1
300143	2014	广东省	A01	1	5.3097e+06	33267268	1.09113	0.149261	1.00876	0.538961	1.10222	16	0	274100000	0.572181	4028535	0.382889	3.56763	0.334547	-0.372308	6.00053	0.378616	0	2	8	1
300143	2015	广东省	A01	1	2.90251e+06	31179684	1.18006	0.159388	1.08947	0.58397	1.19271	17	0	248200000	0.197284	7137814	0.151519	0.210962	0.176807	0.00819	2.26286	0.33302	0	3	7	1
300143	2016	广东省	A01	1	11366567	37869298	1.26202	0.167468	1.16552	0.625872	1.27519	18	0	381600000	0.133463	10294146	0.170665	0.593753	0.187897	0.01904	1.23731	0.218881	0.222222	4	17	1
300143	2017	广东省	C27	1	5.84795e+06	38036851	1.44863	0.198701	1.33685	0.716304	1.46262	19	0	286200000	0.068343	6.31698e+06	0.126089	0.925578	0.028249	0.053043	0.998475	0.318619	0.122449	0	0	2
300143	2018	广东省	C27	1	7295653	39626976	1.49358	0.204386	1.37873	0.73877	1.50964	20	0	425400000	0.211741	4.31251e+06	0.192197	1.63651	0.029647	0.027101	1.08245	0.325021	0.151603	0	0	1
300143	2019	广东省	Q83	1	7.91203e+06	41594958	1.57193	0.218269	1.45267	0.778508	1.58997	21	0	475500000	0.3013	10914925	0.292747	2.83776	0.47162	-0.353804	3.43754	0.379921	0.3	25	37	1
300143	2020	山东省	Q83	1	12412263	47767977	1.73492	0.240512	1.60464	0.865523	1.76485	22	0	545400000	0.154712	7.22145e+06	0.249384	1.04729	0.586854	0.048787	1.09514	0.379383	0.541667	24	26	1
300147	2010	广东省	C27	0	5555672	13889180	1.98197	1.6429	1.79734	1.35779	1.99419	24	0	475100000	0.257773	2.39104e+06	0.278011	-1.85569	0.02495	0.040839	1.16586	0.394751	0.175278	16	149	1
300147	2011	广东省	C27	1	23792323	35598126	2.34789	1.94069	2.13036	1.60564	2.35445	25	0	556300000	0.261387	7.13266e+06	0.32069	1.22088	0.04983	0.044182	1.05097	0.399378	0.3125	4	22	1
300147	2012	广东省	C27	1	34994578	65252985	2.54266	2.07754	2.30744	1.73913	2.54986	26	0	722500000	0.478959	5.31168e+06	0.271621	0.960374	0.024829	0.03702	1.16589	0.387466	0	0	0	1
300147	2013	广东省	C27	1	51579481	107000000	2.59005	2.11632	2.35116	1.7692	2.60345	27	0	1131000000	0.50787	18387514	0.362941	0.475256	0.02633	0.049239	1.26938	0.389083	0.182041	9	30	1
300147	2014	广东省	C27	1	56059606	147000000	2.77786	2.26772	2.52352	1.88805	2.79719	28	0	1357000000	0.478523	19586072	0.42471	1.83247	0.026696	0.060347	1.22481	0.388664	0.367753	46	131	1
300147	2015	广东省	C27	1	76351869	201300000	3.03965	2.46898	2.76273	2.06173	3.06072	29	0	1298000000	0.237752	32697191	0.314833	0.225949	0.031096	0.043346	1.14463	0.387036	0.127272	35	115	1
300147	2016	广东省	C27	1	84087422	255200000	3.271	2.63032	2.97403	2.22144	3.2917	30	0	1643000000	0.538806	33905920	0.233089	1.84119	0.030172	0.012222	1.52824	0.415604	0.262422	49	123	1
300147	2017	广东省	C27	1	77845742	294800000	3.733	2.98148	3.40046	2.52595	3.75388	31	0	1902000000	0.588618	54513114	0.23169	2.34349	0.028249	0.011877	2.295	0.424314	0	27	49	1
300147	2018	广东省	C27	1	81471995	332000000	3.86827	3.07115	3.52455	2.61524	3.892	32	0	2114000000	0.534842	35409816	0.290328	2.59209	0.029647	0.010199	2.40903	0.416496	0.338435	38	82	1
300147	2019	广东省	C27	1	78056613	360300000	4.06705	3.17597	3.70707	2.7562	4.09507	33	0	2312000000	0.514085	35329300	0.329273	2.83196	0.035132	0.014906	2.30577	0.417576	0	42	77	1
300147	2020	广东省	C27	0	100000000	406200000	4.55245	3.54566	4.14837	3.10625	4.6146	34	0	2534000000	0.565048	43960069	0.314179	2.83782	0.036148	0.014501	1.80257	0.411143	0.166988	80	135	1
300149	2010	广东省	C14	0	1.3743e+06	3.43574e+06	1.56018	1.29273	1.41483	0.828457	1.56599	10	0	114600000	0.027443	4049474	0.210768	-5.49047	0.287999	0.057455	1.00301	0.348295	0.367796	14	53	3
300149	2011	广东省	C14	0	5.81612e+06	8.7365e+06	1.86687	1.53396	1.69257	0.990603	1.86903	11	0	149900000	0.035288	150000	0.261995	-0.257101	0.235055	0.044319	0.717484	0.370507	0.188889	18	95	3
300149	2012	广东省	C14	1	9.50432e+06	16930347	2.01011	1.63182	1.82262	1.06548	2.01326	12	0	215300000	0.040018	610000	0.357539	-1.20782	0.236558	0.054833	0.866469	0.353084	0.255556	20	193	3
300149	2013	广东省	C14	1	11697277	26088072	2.04539	1.66102	1.8551	1.08296	2.05298	13	0	230200000	0.047867	956564	0.36467	-1.86512	0.220742	0.054029	0.82008	0.346108	0.251149	36	186	3
300149	2014	广东省	C14	1	13208897	35383759	2.20989	1.79098	2.00685	1.1693	2.22166	14	0	250300000	0.060181	129436	0.379377	-1.95484	0.223826	0.051673	0.844625	0.340574	0.368685	15	41	3
300149	2015	广东省	C14	1	16554420	46630614	2.41206	1.95159	2.19021	1.2759	2.42379	15	0	282300000	0.042585	1.5276e+06	0.421486	0.166168	0.23812	0.080298	0.969827	0.328591	0.122465	36	111	2
300149	2016	广东省	C14	1	10526628	50162650	2.59192	2.08594	2.35344	1.37315	2.60071	16	0	228200000	0.029292	2.26884e+06	0.326092	2.19871	0.217421	0.081857	0.992324	0.328628	0.192593	15	35	2
300149	2017	广东省	C14	1	11035872	53674125	2.96552	2.37988	2.6978	1.56722	2.97334	17	0	239400000	0.199133	4.46065e+06	0.263957	-0.082844	0.200361	0.053944	0.993243	0.367168	0.365021	16	48	2
300149	2018	广东省	M73	1	39902827	85525833	3.07827	2.46265	2.80006	1.62744	3.08793	18	0	841400000	0.341487	8.47573e+06	0.297791	-1.37974	0.449278	0.047773	1.15403	0.34279	0.202889	15	28	1
300149	2019	广东省	M73	1	44294324	117000000	3.22459	2.55663	2.93411	1.70595	3.23628	19	0	1102000000	0.388663	8.6945e+06	0.352422	1.99517	0.759764	0.036077	1.35428	0.29902	0.267996	20	28	1
300149	2020	广东省	M73	1	49945048	149400000	3.63974	2.86213	3.31221	1.94763	3.68373	20	0	1222000000	0.404989	5.94413e+06	0.359472	1.41731	0.865805	0.037371	1.29988	0.321949	0.301954	39	57	1
300158	2011	山西省	C27	0	38280891	95702228	2.29659	1.95879	2.12933	1.63062	2.3016	16	0	1157000000	0.176167	22531057	0.568025	1.54006	0.04983	0.051993	0.923771	0.359041	0.332255	34	103	1
300158	2012	山西省	C27	0	47571854	128900000	2.486	2.08916	2.3036	1.76489	2.49124	17	0	1251000000	0.264831	26744066	0.536834	0.98019	0.024829	0.033854	1.00402	0.366895	0.36875	12	47	1
300158	2013	山西省	C27	0	43741121	153300000	2.5293	2.12512	2.34388	1.79487	2.54026	18	0	1487000000	0.299845	42145119	0.592975	1.20322	0.02633	0.022169	1.17974	0.376175	0.261313	16	41	1
300158	2014	山西省	C27	0	45715970	176000000	2.7127	2.27803	2.51015	1.9169	2.72929	19	0	1709000000	0.310751	26597781	0.671538	0.931302	0.026696	0.012077	1.42756	0.385136	0.732639	4	9	1
300158	2015	山西省	C27	0	51146188	200800000	2.97012	2.48037	2.7457	2.09297	2.98809	20	0	2004000000	0.501177	26875160	0.555735	0.071764	0.031096	0.013553	1.48387	0.38055	0.21592	25	68	1
300158	2016	山西省	C27	0	69970803	240600000	3.19862	2.64703	2.95829	2.2555	3.21605	21	0	2897000000	0.233178	22451675	0.477547	0.824595	0.030172	0.028093	1.13108	0.368101	0.307657	14	24	1
300158	2017	山西省	C27	0	117600000	322100000	3.64144	2.99554	3.36515	2.56259	3.65914	22	0	3244000000	0.27001	36603366	0.490131	1.33724	0.028249	0.038153	1.06053	0.352966	0.443333	9	17	1
300158	2018	山西省	C27	0	109700000	383500000	3.77491	3.08902	3.48907	2.65397	3.79527	23	0	2886000000	0.256515	89646123	0.47414	0.920414	0.029647	-0.02087	5.72512	0.383328	0	3	5	1
300158	2019	山西省	C27	0	126300000	452300000	3.97107	3.19522	3.67134	2.79666	3.99546	24	0	3651000000	0.213172	71250236	0.636094	0.875286	0.035132	0.019817	1.11667	0.373321	0.246667	10	20	1
300158	2020	山西省	C27	0	127400000	511800000	4.44773	3.5647	4.11436	3.15416	4.50735	25	0	3999000000	0.259104	78935967	0.637608	0.829368	0.036148	0.033351	1.05744	0.370443	0.215112	27	35	1
300171	2011	上海市	C35	1	33648907	84122267	1.39006	0.464895	1.29455	0.613784	1.39678	18	0	585800000	0.174567	8.19189e+06	0.25765	-4.57194	0.075297	0.087156	0.827996	0.311607	0.214286	14	59	2
300171	2012	上海市	C35	1	39386369	110900000	1.50889	0.504806	1.40725	0.665721	1.5165	19	0	741300000	0.306595	17701352	0.25591	-1.31272	0.067469	0.074273	0.831571	0.34841	0.310406	29	100	1
300171	2013	上海市	C35	1	61933089	156200000	1.54618	0.522109	1.44242	0.680648	1.55804	20	0	915500000	0.362728	12998436	0.270243	-3.59692	0.053833	0.073975	0.803576	0.327805	0.323489	37	97	1
300171	2014	上海市	C35	1	68157426	200900000	1.65913	0.564023	1.54536	0.72825	1.67481	21	0	1121000000	0.357839	27410057	0.30199	-1.905	0.048547	0.084298	0.853434	0.333532	0.322831	76	191	1
300171	2015	上海市	C35	1	67930037	238700000	1.81149	0.61719	1.68581	0.794345	1.82873	22	0	1378000000	0.274288	23399714	0.382933	-0.76664	0.054468	0.097295	0.833768	0.343859	0.286116	65	140	1
300171	2016	上海市	C35	1	74106170	277000000	1.94005	0.654742	1.80654	0.852288	1.95724	23	0	1172000000	0.285421	22001105	0.316301	0.371042	0.047547	0.057958	0.908666	0.382786	0.244589	97	181	1
300171	2017	上海市	C35	1	85542277	321000000	2.22931	0.776552	2.07478	0.976124	2.24679	24	0	1500000000	0.293182	17125384	0.395046	0.950171	0.04647	0.031147	1.02673	0.407535	0.374043	158	286	1
300171	2018	上海市	C35	1	70542794	343400000	2.30928	0.804249	2.15047	1.01081	2.32923	25	0	1618000000	0.335085	27239744	0.408871	0.854854	0.054055	0.018593	0.758763	0.406829	0.375	107	175	1
300171	2019	上海市	C35	1	83851430	375700000	2.42562	0.849896	2.26174	1.06263	2.44903	26	0	1879000000	0.377454	25071247	0.434668	-0.232714	0.062775	0.02876	0.984804	0.39862	0.268798	52	78	1
300171	2020	上海市	C35	1	108800000	428200000	2.68485	0.919627	2.50575	1.18758	2.72154	27	0	2234000000	0.438596	35954496	0.411514	-1.23234	0.085994	0.073161	0.999306	0.366009	0.295409	89	109	1
300181	2011	浙江省	C27	1	9.88006e+06	24700158	2.18145	1.78702	2.03605	1.90788	2.19138	11	0	252200000	0.189583	13220728	0.330993	-2.48513	0.04983	0.060348	0.960435	0.410807	0	0	0	2
300181	2012	浙江省	C27	1	10645377	31640511	2.36237	1.90425	2.20685	2.06804	2.37258	12	0	310100000	0.18314	14803314	0.397783	0.804088	0.024829	0.071747	0.98131	0.405325	0.240815	36	117	2
300181	2013	浙江省	C27	1	16076066	42970500	2.40411	1.93735	2.2466	2.10346	2.42011	13	0	376000000	0.179829	22008965	0.445288	-3.84261	0.02633	0.085994	1.00577	0.398596	0.0329218	32	101	1
300181	2014	浙江省	C27	1	14486077	51011002	2.56708	2.06983	2.39682	2.23951	2.58879	14	0	458500000	0.262166	21688486	0.435818	-1.62759	0.026696	0.090356	1.0303	0.390708	0	0	0	1
300181	2015	浙江省	C27	1	18375221	61734573	2.80067	2.24321	2.61178	2.44352	2.82434	15	0	594300000	0.224227	27508024	0.362518	-1.69865	0.031096	0.050599	1.0694	0.410371	0	0	0	1
300181	2016	浙江省	C27	1	18001756	70476143	3.01662	2.39231	2.81593	2.63371	3.04099	16	0	741300000	0.277743	43870720	0.412218	0.956358	0.030172	0.040225	1.17877	0.424648	0	0	0	1
300181	2017	浙江省	C27	1	19797886	79702607	3.43035	2.69594	3.20159	2.99108	3.45546	17	0	690200000	0.307585	38825762	0.368844	2.04732	0.028249	0.024705	1.2426	0.439065	0	0	0	1
300181	2018	浙江省	C27	1	25422591	93169807	3.55143	2.77211	3.31661	3.09481	3.57965	18	0	616400000	0.343694	42872358	0.345473	1.30143	0.029647	0.012388	1.82466	0.452398	0.0444444	0	0	1
300181	2019	浙江省	C27	1	19129025	98323361	3.7433	2.86348	3.50042	3.26568	3.77607	19	0	756200000	0.31349	41180599	0.44433	1.38782	0.035132	0.011652	1.60154	0.448624	0.0888889	16	22	1
300181	2020	浙江省	C27	1	21173646	104700000	4.17979	3.18979	3.91229	3.6735	4.24558	20	0	900000000	0.303833	42477401	0.441673	-0.372047	0.036148	0.03859	1.14106	0.437342	0	2	3	1
300194	2011	重庆市	C27	0	18387829	45969573	2.14797	1.74547	1.95067	1.23086	2.15452	7	0	323700000	0.068619	4.11123e+06	0.197317	-6.54826	0.04983	0.05254	0.750378	0.341567	0.322881	0	0	2
300194	2012	重庆市	C27	1	18827496	57901633	2.31697	1.8504	2.10311	1.32332	2.32398	8	0	378800000	0.046656	7.2493e+06	0.232726	-0.992074	0.024829	0.049593	0.662288	0.345105	0.444444	0	0	1
300194	2013	重庆市	C27	1	25096999	74313387	2.35429	1.87898	2.13713	1.34378	2.36646	9	0	320800000	0.07431	3272860	0.192006	-2.72512	0.02633	0.020713	0.42788	0.371214	0.438838	0	0	2
300194	2014	重庆市	C27	1	28979852	92146231	2.5294	2.00761	2.29769	1.45162	2.5467	10	0	399400000	0.068052	2.52344e+06	0.244827	-1.05891	0.026696	0.025034	0.623307	0.381033	0.444444	0	0	1
300194	2015	重庆市	C27	1	42352741	120700000	2.76268	2.18617	2.51036	1.58607	2.78046	11	0	627300000	0.13832	4.01726e+06	0.285628	-1.50317	0.031096	0.026444	0.99091	0.379291	0.361111	0	0	1
300194	2016	重庆市	C27	1	62698171	165300000	2.97936	2.33832	2.70693	1.71064	2.99578	12	0	1144000000	0.09869	5.88001e+06	0.294936	-1.68666	0.030172	0.050511	1.04001	0.361313	0.162346	10	23	1
300194	2017	重庆市	C27	1	72247430	212700000	3.38826	2.649	3.07905	1.94629	3.40435	13	0	1818000000	0.110526	8.16308e+06	0.445914	-0.821078	0.028249	0.06074	0.99845	0.364949	0.136512	0	0	1
300194	2018	重庆市	C27	1	77155379	258000000	3.51674	2.73894	3.19489	2.02383	3.53494	14	0	2253000000	0.139453	14219164	0.621835	-0.057032	0.029647	-0.083849	10.0966	0.378577	0.013587	0	0	1
300194	2019	重庆市	C27	1	97343475	316600000	3.69737	2.84002	3.35772	2.12279	3.71859	15	0	2308000000	0.157643	31061052	0.587154	-0.200071	0.035132	0.061874	0.949289	0.379964	0	0	0	1
300194	2020	重庆市	C27	1	83439629	352600000	4.16298	3.18782	3.78069	2.42634	4.22352	16	0	1954000000	0.237364	19354742	0.396522	0.586188	0.036148	0.034451	0.980867	0.389619	0.27691	0	0	1
300199	2011	广东省	C27	0	12469188	31172970	1.74196	1.14833	1.57647	1.19264	1.7442	8	0	149600000	0.060747	14066647	0.159978	-8.86097	0.04983	0.077704	0.821455	0.215856	0.227284	28	232	2
300199	2012	广东省	C27	0	20668127	47165152	1.87401	1.2431	1.6961	1.27975	1.87707	9	0	203800000	0.095617	3281176	0.201159	-0.667559	0.024829	0.07993	0.810623	0.229046	0.312911	93	614	2
300199	2013	广东省	C27	1	28938471	69028850	1.9036	1.266	1.7232	1.29896	1.91079	10	0	270200000	0.127632	7233322	0.233886	-0.592769	0.02633	0.100824	0.948592	0.256712	0.220685	143	706	2
300199	2014	广东省	C27	1	37905743	96580265	2.06026	1.34788	1.86738	1.40848	2.07137	11	0	373400000	0.236422	4022547	0.247091	-1.97184	0.026696	0.101069	1.00737	0.257346	0.298803	65	178	2
300199	2015	广东省	C27	1	42305509	124400000	2.25593	1.46689	2.04398	1.53999	2.26642	12	0	680600000	0.256256	7.35042e+06	0.216656	0.590115	0.031096	0.086109	1.08855	0.255845	0.313618	107	232	2
300199	2016	广东省	C27	1	48337236	154100000	2.43335	1.55782	2.20454	1.66143	2.44096	13	0	754500000	0.191254	16469419	0.191843	-0.560886	0.030172	0.065498	1.11868	0.291927	0.293409	50	61	2
300199	2017	广东省	C27	0	67598458	198600000	2.77195	1.75777	2.51432	1.89162	2.77835	14	0	1083000000	0.266735	16509519	0.235227	-0.407462	0.028249	0.062235	1.04589	0.321562	0.0542222	22	30	2
300199	2018	广东省	C27	0	138000000	306800000	2.88377	1.81069	2.61532	1.96929	2.89153	15	0	1067000000	0.400795	33222414	0.223388	0.988237	0.029647	-0.060205	9.50024	0.366117	0.193899	41	51	1
300199	2019	广东省	C27	0	183900000	444700000	3.02287	1.86984	2.74292	2.06247	3.03226	16	0	509700000	0.527364	26763140	0.129995	2.74576	0.035132	-0.187268	11.4071	0.547422	0.0728435	41	50	2
300199	2020	广东省	C27	0	86577852	464600000	3.4215	2.11977	3.10459	2.36676	3.46526	17	0	595400000	0.582644	35885896	0.179519	3.31284	0.036148	-0.151554	7.44209	0.44462	0.0961538	22	24	2
300204	2011	北京市	C27	1	11531806	28829516	2.25752	1.86639	2.07362	1.49446	2.2627	9	0	185800000	0.041171	4364000	0.179064	-7.67574	0.04983	0.090706	0.855909	0.237768	0.213528	44	108	2
300204	2012	北京市	C27	1	24340398	48845486	2.44416	1.99419	2.24343	1.61788	2.44942	10	0	501600000	0.134091	1066000	0.388114	-1.15162	0.024829	0.111823	0.854684	0.34405	0.16716	20	104	2
300204	2013	北京市	C27	1	40459599	81978262	2.48807	2.03019	2.28366	1.6463	2.49883	11	0	800400000	0.162776	1204000	0.568785	-2.79173	0.02633	0.069815	0.840715	0.413207	0.330947	8	32	2
300204	2014	北京市	C27	1	36801734	106500000	2.66355	2.16933	2.43981	1.75763	2.67975	12	0	973200000	0.164213	3160000	0.60323	-3.4367	0.026696	0.107775	0.907751	0.396109	0.2	6	14	2
300204	2015	北京市	C27	0	45825829	136300000	2.90704	2.35314	2.65922	1.91588	2.9247	13	0	1106000000	0.186908	5367400	0.602597	-2.39316	0.031096	0.101126	0.922148	0.382127	0.164444	5	21	2
300204	2016	北京市	C27	0	60322509	176200000	3.12806	2.50551	2.86195	2.06232	3.14528	14	0	1238000000	0.18392	1018366	0.597005	-0.532202	0.030172	0.108428	0.977012	0.387354	0.276035	40	66	2
300204	2017	北京市	C27	1	69652979	219400000	3.57453	2.83547	3.26362	2.35094	3.59213	15	0	1207000000	0.159459	1.48717e+06	0.528011	-0.961885	0.028249	0.099046	0.97679	0.387649	0.332294	26	53	2
300204	2018	北京市	C27	1	93809377	280300000	3.70136	2.91711	3.38041	2.43294	3.72158	16	0	680400000	0.113378	14695016	0.290778	-2.32665	0.029647	0.048359	0.963947	0.383766	0.458514	14	25	2
300204	2019	北京市	C27	1	116800000	355000000	3.89324	3.01271	3.55683	2.56217	3.91731	17	0	549000000	0.121983	15869960	0.355179	1.39636	0.035132	0.014658	0.95169	0.373186	0.405668	20	25	2
300204	2020	北京市	C27	1	174400000	476100000	4.37166	3.37295	3.99852	2.89412	4.43041	18	0	350800000	0.144757	14963071	0.229076	1.6645	0.036148	-0.071662	8.29989	0.365341	0.571093	15	27	2
300206	2011	广东省	C35	1	48416665	121000000	0.895313	0.205742	0.81137	0.479232	0.898141	16	0	338800000	0.040077	5601005	0.316361	-7.30954	0.075297	0.049092	0.739036	0.339689	0.64	2	9	2
300206	2012	广东省	C35	1	71166180	174100000	0.972127	0.233303	0.881186	0.519202	0.974944	17	0	345000000	0.070763	14943910	0.30211	-1.98748	0.067469	0.042319	0.495835	0.326758	0.611111	2	5	2
300206	2013	广东省	C35	1	97071848	245000000	0.989559	0.237692	0.897236	0.528204	0.99481	18	0	407600000	0.072765	12839319	0.357296	-4.00786	0.053833	0.026134	0.340761	0.342444	0.344671	5	29	1
300206	2014	广东省	C35	1	118700000	327000000	1.0543	0.25032	0.956198	0.561811	1.06183	19	0	465500000	0.142051	16653455	0.385787	-1.9103	0.048547	0.008418	-0.950737	0.353357	0.432778	18	49	1
300206	2015	广东省	C35	0	119100000	397100000	1.15918	0.283504	1.05232	0.616102	1.16765	20	0	487400000	0.162758	26179351	0.378736	-0.935465	0.054468	0.069533	0.850867	0.384075	0.544167	6	14	1
300206	2016	广东省	C35	0	126300000	463800000	1.25106	0.307544	1.13688	0.665113	1.25998	21	0	615900000	0.164701	21935676	0.475674	0.504088	0.047547	0.013265	-0.507968	0.37585	0.369167	11	24	1
300206	2017	广东省	C35	0	133600000	527900000	1.42142	0.343949	1.29412	0.754019	1.43066	22	0	733100000	0.122899	47102044	0.590916	-0.924079	0.04647	0.026579	1.63803	0.393558	0.444444	2	8	1
300206	2018	广东省	C35	0	128400000	577100000	1.47313	0.36495	1.34197	0.780918	1.48363	23	0	837900000	0.127501	59736985	0.688616	-0.810932	0.054055	0.059804	0.948433	0.316098	0.722222	2	2	1
300206	2019	广东省	C35	0	137100000	627600000	1.55196	0.398286	1.41437	0.823327	1.56434	24	0	943000000	0.132525	35314565	0.759005	-1.78662	0.062775	0.085081	0.969133	0.302934	0.288013	5	8	1
300206	2020	广东省	C35	0	151900000	685400000	1.73099	0.458244	1.57662	0.924668	1.75438	25	0	1913000000	0.197355	63948044	1.02636	-7.14912	0.085994	0.28671	1.0395	0.275254	0.244063	10	11	1
300233	2011	山东省	C26	1	22663482	56658705	1.58534	1.32893	1.47571	1.13002	1.58749	7	0	711800000	0.31423	16335934	0.563884	0.938857	0.019378	0.040045	1.3034	0.394186	0	0	0	1
300233	2012	山东省	C27	1	33860930	82020829	1.70314	1.40446	1.58316	1.2106	1.70614	8	0	721000000	0.336271	14280465	0.543828	1.35107	0.024829	0.02831	1.1653	0.403953	0.201644	22	69	1
300233	2013	山东省	C27	1	42319800	112000000	1.72936	1.42465	1.6076	1.22837	1.73601	9	0	814700000	0.351636	4.21427e+06	0.576667	-0.143099	0.02633	0.040993	1.20533	0.390811	0.257245	18	41	1
300233	2014	山东省	C27	1	40917328	136100000	1.87456	1.53162	1.7394	1.33614	1.88459	10	0	935600000	0.374511	4.32806e+06	0.588608	-0.334816	0.026696	0.060887	1.09509	0.382061	0.32746	15	31	1
300233	2015	山东省	C27	1	49841704	165600000	2.05081	1.67699	1.90106	1.46136	2.05996	11	0	1044000000	0.34361	10191791	0.590375	-0.115614	0.031096	0.08476	0.976967	0.366476	0.195761	20	89	1
300233	2016	山东省	C27	1	47584341	188300000	2.21228	1.80091	2.0532	1.57702	2.21833	12	0	1253000000	0.333504	20089101	0.629357	0.075207	0.030172	0.069232	0.982823	0.389813	0.349236	12	54	1
300233	2017	山东省	C27	1	112700000	272800000	2.52024	2.0522	2.33601	1.79626	2.52514	13	0	2424000000	0.197034	7.71103e+06	0.568534	-1.37896	0.028249	0.059189	1.05224	0.376712	0.0585938	4	7	1
300233	2018	山东省	C27	1	217400000	449300000	2.62297	2.13412	2.43292	1.87185	2.6291	14	0	2539000000	0.226715	15316016	0.56898	-0.283063	0.029647	0.053402	0.989271	0.348199	0.375	2	2	1
300233	2019	山东省	C27	1	272500000	654400000	2.74808	2.22126	2.55038	1.95817	2.75547	15	0	2320000000	0.269572	23347975	0.499754	-0.021577	0.035132	0.038268	1.01954	0.344152	0	0	0	1
300233	2020	山东省	C27	1	184000000	740300000	3.11574	2.50443	2.8936	2.2545	3.15591	16	0	2444000000	0.306556	24164318	0.592374	0.429102	0.036148	-0.096134	7.71799	0.377755	0.143505	15	19	1
300238	2011	广东省	C35	1	17212416	43031040	2.15633	0.878276	1.95636	1.83082	2.16395	12	0	116000000	0.127546	8.91439e+06	0.25906	-1.81654	0.075297	0.081487	0.965746	0.281785	0.291667	7	27	3
300238	2012	广东省	C35	1	18568107	55144491	2.3364	0.94404	2.11988	1.98466	2.34383	13	0	132600000	0.16215	8.65104e+06	0.27126	0.714445	0.067469	0.068325	0.813449	0.357013	0	0	0	3
300238	2013	广东省	C35	1	27134318	74007135	2.37825	0.962415	2.15845	2.01911	2.39095	14	0	151100000	0.129884	8.66883e+06	0.294317	-0.899207	0.053833	0.070869	0.870345	0.346546	0.0694444	13	129	3
300238	2014	广东省	C35	1	24656435	87562500	2.53742	1.02068	2.30502	2.14961	2.5555	15	0	169500000	0.14192	8.40876e+06	0.307256	0.360524	0.048547	0.080872	0.883964	0.325241	0.220889	14	56	3
300238	2015	广东省	C35	0	20292208	94720332	2.76532	1.10637	2.51302	2.34443	2.78517	16	0	200400000	0.23098	12664235	0.280255	0.373777	0.054468	0.077417	0.934147	0.311905	0.305497	30	96	2
300238	2016	广东省	C35	0	15185884	95698166	2.97619	1.17465	2.70555	2.52601	2.9963	17	0	276000000	0.123126	18824673	0.191111	-0.795654	0.047547	0.038358	1.06521	0.336969	0.220465	24	65	2
300238	2017	广东省	C35	0	25564257	106900000	3.39651	1.35806	3.09388	2.87174	3.41741	18	0	400400000	0.318276	26654210	0.258999	2.21872	0.04647	0.019501	1.04741	0.364689	0.359615	25	51	2
300238	2018	广东省	C35	0	47289846	138200000	3.51367	1.40607	3.20144	2.97057	3.5375	19	0	387000000	0.29503	25343247	0.27971	2.30886	0.054055	0.021423	1.27992	0.379698	0.201259	22	68	2
300238	2019	广东省	C35	0	31286673	148700000	3.70189	1.48873	3.37434	3.13387	3.72982	20	0	363400000	0.38736	25156612	0.380987	3.64076	0.062775	-0.426983	3.43754	0.432928	0	21	29	2
300238	2020	广东省	C35	0	24071730	150500000	4.14566	1.65976	3.77761	3.52685	4.20574	21	0	360500000	0.36843	19048176	0.385077	2.81483	0.085994	0.036449	1.2179	0.384474	0.203557	16	23	2
300239	2011	内蒙古自治区	C27	1	6.19613e+06	15490320	1.79484	1.14171	1.61521	0.774665	1.79679	14	0	187400000	0.216175	3.97109e+06	0.549617	0.086738	0.04983	0.065334	1.10161	0.397034	0	2	2	2
300239	2012	内蒙古自治区	C27	1	7492848	20659620	1.93753	1.22916	1.74218	0.836336	1.93964	15	0	230500000	0.332258	2.12173e+06	0.526678	2.48195	0.024829	0.072917	1.07587	0.383773	0	0	0	2
300239	2013	内蒙古自治区	C27	1	12680060	30240737	1.97175	1.25143	1.77286	0.850639	1.97808	16	0	342600000	0.323611	8.38473e+06	0.73535	0.797528	0.02633	0.082062	1.16483	0.38186	0.496222	10	87	2
300239	2014	内蒙古自治区	C27	1	10719400	36424027	2.1201	1.33195	1.90313	0.911823	2.13048	17	0	223500000	0.358132	2.77244e+06	0.473178	2.63356	0.026696	0.009213	2.16786	0.423868	0	0	0	2
300239	2015	内蒙古自治区	C27	1	8.36977e+06	39330196	2.3132	1.44502	2.07538	0.993796	2.32418	18	0	258600000	0.094222	3.80144e+06	0.374231	-1.58839	0.031096	0.00755	1.99955	0.421112	0.625	3	12	2
300239	2016	内蒙古自治区	C27	1	10312001	43742667	2.48357	1.53476	2.22922	1.06789	2.49286	19	0	279400000	0.13716	7.13104e+06	0.380004	0.838151	0.030172	0.023078	0.973194	0.422776	0	4	24	2
300239	2017	内蒙古自治区	C27	1	10886387	48067654	2.84331	1.73562	2.54741	1.21698	2.85247	20	0	309700000	0.248864	2.73767e+06	0.366682	2.13481	0.028249	0.023073	1.01185	0.42334	0.104938	8	18	2
300239	2018	内蒙古自治区	C27	1	12119854	52977360	2.94531	1.78627	2.63928	1.26013	2.95631	21	0	382100000	0.373611	4.21634e+06	0.377686	1.47079	0.029647	0.028344	1.06678	0.419316	0.30284	0	0	2
300239	2019	内蒙古自治区	C27	1	12206704	57237460	3.09448	1.84949	2.77308	1.32522	3.10786	22	0	408200000	0.245356	6.94592e+06	0.374193	2.3196	0.035132	0.027091	1.00271	0.431703	0.402778	4	11	2
300239	2020	内蒙古自治区	C27	1	10554630	59206471	3.47869	2.06903	3.11877	1.49771	3.51941	23	0	370300000	0.29603	8.0282e+06	0.316536	1.79304	0.036148	0.012832	1.27968	0.440023	0	3	3	2
300244	2011	浙江省	Q83	1	9.09808e+06	22745192	1.32897	0.63828	1.24069	0.57264	1.32546	10	0	435600000	0.205858	3.82171e+06	0.803196	-1.66722	1	0.069221	0.921214	0.397216	0.444444	8	38	1
300244	2012	浙江省	Q83	1	18979603	38313016	1.44789	0.698945	1.35375	0.626053	1.4445	11	0	637200000	0.253241	3.64754e+06	1.00039	1.81037	1	0.084109	0.926893	0.391408	0.5	4	10	1
300244	2013	浙江省	Q83	1	27793934	60359998	1.48267	0.717496	1.38711	0.642213	1.48251	12	0	910500000	0.273174	5.49681e+06	1.25137	-0.28414	1	0.110949	0.979334	0.378726	0.0714286	11	35	1
300244	2014	浙江省	Q83	1	46974894	98280892	1.60285	0.782695	1.49699	0.699426	1.60579	13	0	1189000000	0.366972	4.27312e+06	1.2042	0.516775	1	0.115317	0.981561	0.380839	0.181713	14	65	1
300244	2015	浙江省	Q83	0	63869133	147400000	1.76704	0.881962	1.6496	0.778747	1.77095	14	0	1646000000	0.538082	20254535	0.81066	1.32066	1	0.077998	1.10698	0.383413	0.0967498	34	157	1
300244	2016	浙江省	Q83	0	82238618	207500000	1.8934	0.937312	1.7687	0.834601	1.89606	15	0	3374000000	0.554717	21474650	0.668819	1.80362	1	0.059108	1.0779	0.391489	0.123457	23	62	1
300244	2017	浙江省	Q83	0	101600000	278000000	2.19099	1.1086	2.04678	0.971235	2.19331	16	0	4350000000	0.601226	8.54448e+06	0.677181	3.11803	0.525419	0.062803	1.1773	0.387931	0.192504	40	116	1
300244	2018	浙江省	Q83	0	122300000	358600000	2.273	1.15509	2.12433	1.00881	2.27662	17	0	5880000000	0.559051	16797603	0.65322	1.27705	0.395664	0.055175	1.23301	0.383724	0.194256	60	138	1
300244	2019	浙江省	Q83	0	150100000	454900000	2.3792	1.21241	2.22594	1.05111	2.38494	18	0	7016000000	0.522029	35892574	0.786344	2.23544	0.47162	0.053541	1.27065	0.381934	0.214948	90	149	1
300244	2020	浙江省	Q83	0	222500000	609100000	2.66716	1.36523	2.4981	1.19288	2.68438	19	0	8785000000	0.513758	32073721	0.85889	1.21138	0.586854	0.086294	1.14868	0.361454	0.292775	149	205	1
300246	2011	广东省	C35	0	8.73974e+06	21849352	2.03982	0.393275	1.84198	1.43052	2.04967	18	0	142700000	0.106348	6.47882e+06	0.398767	-7.10637	0.075297	0.085188	0.948402	0.422701	0.250482	4	12	2
300246	2012	广东省	C35	1	11455786	30027735	2.2135	0.437655	1.99923	1.55137	2.22384	19	0	164400000	0.128186	7.6185e+06	0.420495	-1.61844	0.067469	0.086611	0.826274	0.376821	0.253968	22	63	2
300246	2013	广东省	C35	1	15899094	41422668	2.25666	0.448364	2.03896	1.5785	2.2727	20	0	210500000	0.16501	3.94156e+06	0.497824	-1.70717	0.053833	0.064773	0.902701	0.401965	0	5	25	2
300246	2014	广东省	C35	1	17789115	52998383	2.40882	0.48037	2.17784	1.68154	2.4304	21	0	257300000	0.175462	4.30187e+06	0.556821	-0.459064	0.048547	0.067835	0.913394	0.400983	0.440326	55	154	2
300246	2015	广东省	C35	1	21050672	66099297	2.63302	0.542403	2.3821	1.83655	2.65684	22	0	337100000	0.206283	8.91804e+06	0.655313	0.334452	0.054468	0.050447	0.876477	0.408156	0.319324	26	83	2
300246	2016	广东省	C35	1	27187189	83371592	2.83442	0.594372	2.56572	1.9791	2.85923	23	0	524400000	0.265513	8.50028e+06	0.865633	1.12283	0.047547	0.114633	0.976591	0.388929	0.295589	36	91	2
300246	2017	广东省	C35	1	28359945	99225798	3.22997	0.667771	2.92942	2.24897	3.25555	24	0	618500000	0.307596	13977746	0.889092	0.951149	0.04647	0.088369	1.02488	0.39642	0	44	71	1
300246	2018	广东省	C35	1	33642546	118000000	3.34513	0.700182	3.03492	2.3276	3.37387	25	0	686500000	0.322352	15961629	0.885891	-0.120536	0.054055	0.085211	1.0203	0.390175	0.360656	61	91	1
300246	2019	广东省	C35	1	36558601	136800000	3.52667	0.756742	3.20063	2.45583	3.56018	26	0	685500000	0.390672	8.73681e+06	0.859071	0.757029	0.062775	0.075977	1.08054	0.398601	0.381936	52	59	2
300246	2020	广东省	C35	1	43702893	160000000	3.92426	0.842004	3.55992	2.75966	3.9843	27	0	1152000000	0.357357	16974072	0.868619	-3.85655	0.085994	0.219181	1.05178	0.349742	0	60	66	1
300254	2011	山西省	C27	0	9.29641e+06	23241030	2.29016	1.91449	2.08951	1.29232	2.29259	6	0	280600000	0.172785	1043870	0.442352	-0.955263	0.04983	0.050307	1.0098	0.363127	0.72	2	45	2
300254	2012	山西省	C27	1	13672201	33427076	2.47559	2.04343	2.25648	1.39421	2.47847	7	0	326100000	0.212767	860000	0.437038	0.254139	0.024829	0.03994	0.904422	0.380069	0.125	10	41	2
300254	2013	山西省	C27	1	19078093	47491108	2.52102	2.07993	2.29777	1.41741	2.52937	8	0	460400000	0.296424	944800	0.47095	0.768246	0.02633	0.032168	1.00942	0.390376	0.400227	10	45	1
300254	2014	山西省	C27	1	22407310	62774752	2.71614	2.23605	2.47116	1.52613	2.72976	9	0	582000000	0.303194	2.93031e+06	0.553318	0.755305	0.026696	0.047312	1.08877	0.370294	0.15	19	60	1
300254	2015	山西省	C27	1	27525273	80883812	2.97454	2.447	2.70353	1.66973	2.9887	10	0	605900000	0.333173	1.82466e+06	0.522714	1.30812	0.031096	0.022206	1.21833	0.358985	0.197552	17	33	1
300254	2016	山西省	C27	1	30762403	99513644	3.20162	2.61576	2.91108	1.7998	3.21369	11	0	658300000	0.33348	4.45772e+06	0.520789	1.4826	0.030172	0.026218	1.28317	0.372213	0.111111	8	48	1
300254	2017	山西省	C27	1	34321157	118900000	3.65887	2.9811	3.32015	2.04956	3.67021	12	0	816300000	0.360478	5.50803e+06	0.618288	1.64216	0.028249	0.020344	1.31017	0.385745	0.403061	4	8	1
300254	2018	山西省	C27	1	50613850	151700000	3.79785	3.08675	3.44739	2.12833	3.81132	13	0	959300000	0.377393	24289008	0.759837	1.72416	0.029647	0.006531	1.89552	0.391618	0.271825	24	35	1
300254	2019	山西省	C27	1	39379651	168300000	3.98488	3.20422	3.61769	2.23484	4.00137	14	0	939300000	0.482471	43314200	0.628071	2.27862	0.035132	-0.000986	9.97634	0.405874	0.166667	20	31	1
300254	2020	山西省	C27	1	44242810	187300000	4.48402	3.59101	4.07354	2.54101	4.53679	15	0	699600000	0.515355	19370200	0.471016	3.03535	0.036148	-0.155828	11.5887	0.464517	0.25746	23	23	1
300255	2011	河北省	C27	0	11391358	28478395	1.95384	1.57009	1.80693	1.20463	1.95671	11	0	382300000	0.16757	5.94698e+06	0.356999	-2.0042	0.04983	0.059685	1.17092	0.358931	0.148148	6	37	2
300255	2012	河北省	C27	1	15008850	39215485	2.11474	1.68033	1.95425	1.30172	2.11775	12	0	519100000	0.206403	6.10676e+06	0.405765	1.58396	0.024829	0.069791	1.02657	0.340047	0.388889	4	38	2
300255	2013	河北省	C27	1	34832577	68165740	2.15164	1.70945	1.98836	1.32323	2.15963	13	0	631700000	0.21867	2.41034e+06	0.428215	1.58406	0.02633	0.070029	1.09949	0.343844	0.405185	12	66	2
300255	2014	河北省	C27	1	31048223	88989102	2.31017	1.82918	2.13101	1.41602	2.32276	14	0	722300000	0.302172	8.61459e+06	0.396763	2.12004	0.026696	0.065689	1.16507	0.356958	0.305556	4	8	2
300255	2015	河北省	C27	1	32932001	108600000	2.54095	2.00766	2.34107	1.54628	2.5544	15	0	811500000	0.325165	11981641	0.393419	1.81981	0.031096	0.067292	1.1574	0.349604	0.710744	2	3	2
300255	2016	河北省	C27	1	55404154	147700000	2.73786	2.14077	2.52352	1.66665	2.75056	16	0	986900000	0.269029	6.20612e+06	0.357096	-0.186522	0.030172	0.056934	1.13807	0.357809	0.580247	4	7	2
300255	2017	河北省	C27	1	69994291	195500000	3.12616	2.42287	2.87712	1.8943	3.1388	17	0	1235000000	0.310097	4962366	0.402307	0.452062	0.028249	0.057312	1.10934	0.357413	0.375	2	6	2
300255	2018	河北省	C27	1	85945970	252100000	3.24232	2.50122	2.98481	1.96335	3.25706	18	0	1395000000	0.343789	7.17808e+06	0.429832	-0.602026	0.029647	0.034387	1.22623	0.356871	0.265625	6	11	2
300255	2019	河北省	C27	1	115100000	329400000	3.41839	2.59021	3.14825	2.06735	3.43636	19	0	1719000000	0.309522	12738506	0.525411	2.00927	0.035132	0.056417	1.17001	0.376719	0.5	3	7	1
300255	2020	河北省	C27	1	118200000	398200000	3.83274	2.89517	3.53252	2.33856	3.87969	20	0	1950000000	0.37601	10042164	0.516951	2.71672	0.036148	0.054923	1.22016	0.380957	0	6	8	1
300267	2011	湖南省	C27	0	8.92928e+06	22323206	2.20005	1.56692	2.04346	1.35798	2.20762	8	0	549300000	0.058413	3663000	0.539295	-8.40886	0.04983	0.105373	0.987334	0.342977	0.222222	4	10	2
300267	2012	湖南省	C27	0	31854721	50829446	2.37574	1.66607	2.20684	1.46845	2.38439	9	0	753000000	0.059241	2.38827e+06	0.674583	-0.472997	0.024829	0.123669	0.918079	0.341314	0.272444	16	57	2
300267	2013	湖南省	C27	1	30055572	73260601	2.41587	1.69331	2.24477	1.49294	2.43009	10	0	906300000	0.078098	1.56194e+06	0.698574	-2.49397	0.02633	0.133858	0.952263	0.339274	0.288194	30	114	2
300267	2014	湖南省	C27	1	56002041	118300000	2.58984	1.81697	2.40688	1.59429	2.60971	11	0	1220000000	0.244374	5049495	0.617125	0.355596	0.026696	0.129432	1.00721	0.342591	0.335977	118	397	1
300267	2015	湖南省	C27	1	61797518	162300000	2.83032	1.97163	2.63033	1.7413	2.8514	12	0	1540000000	0.113698	10923645	0.363168	-5.99947	0.031096	0.121853	0.99475	0.306023	0.279851	99	262	1
300267	2016	湖南省	C27	1	77295905	215300000	3.04822	2.10969	2.83356	1.87639	3.06853	13	0	2388000000	0.077297	35027115	0.498012	-0.330311	0.030172	0.143874	0.943856	0.326745	0.303195	54	90	1
300267	2017	湖南省	C27	1	59649285	242600000	3.47342	2.38366	3.23022	2.13287	3.49376	14	0	2458000000	0.05391	55536228	0.49438	-1.41251	0.028249	0.089999	1.03344	0.352178	0.406869	11	13	1
300267	2018	湖南省	C27	1	40765098	247000000	3.60061	2.45562	3.34883	2.20897	3.62342	15	0	1987000000	0.067683	22659644	0.389256	-0.715714	0.029647	0.034829	0.899667	0.38831	0.3	0	0	1
300267	2019	湖南省	C27	0	38824375	248800000	3.79466	2.54183	3.53036	2.33005	3.82099	16	0	2278000000	0.057085	23198629	0.446687	-0.466359	0.035132	0.025229	0.886149	0.406672	0.44898	1	9	1
300267	2020	湖南省	C27	0	33493738	245000000	4.25304	2.82446	3.95691	2.62781	4.3144	17	0	1965000000	0.115052	29769787	0.363884	0.067927	0.036148	0.029217	1.04458	0.424386	0	2	3	1
300289	2011	北京市	C27	0	6.43775e+06	16094377	1.23374	0.89639	1.14054	0.540543	1.22526	14	0	227600000	0.396241	288692	0.689401	3.69332	0.04983	0.196498	1.03874	0.330774	0.228758	20	83	2
300289	2012	北京市	C27	0	19432783	33113003	1.33925	0.975521	1.23773	0.592179	1.3307	15	0	286200000	0.326644	3368507	0.280726	-2.57649	0.024829	0.086965	1.00297	0.314528	0.152172	22	138	2
300289	2013	北京市	C27	0	20316389	48462442	1.37044	1.00053	1.26638	0.608111	1.36426	16	0	308100000	0.315808	2.92931e+06	0.276234	-0.445036	0.02633	0.088483	0.945821	0.320182	0.27983	28	169	2
300289	2014	北京市	C27	1	23056287	64249362	1.49227	1.08938	1.3765	0.669292	1.48826	17	0	478100000	0.323901	6.12771e+06	0.332249	1.19649	0.026696	0.088926	1.05728	0.330166	0	7	10	2
300289	2015	北京市	C27	1	24040505	78652463	1.65075	1.21195	1.52024	0.754617	1.6465	18	0	603900000	0.240409	10515486	0.410975	0.184793	0.031096	0.107388	1.07137	0.337414	0.16	10	23	2
300289	2016	北京市	C27	1	25184497	92039091	1.77008	1.28665	1.63107	0.810347	1.76318	19	0	470700000	0.196131	12423715	0.320772	1.01666	0.030172	0.055104	1.06424	0.373778	0.32	6	22	2
300289	2017	北京市	C27	1	27801798	106000000	2.05114	1.48943	1.88302	0.943529	2.04307	20	0	500700000	0.18743	5.87439e+06	0.3284	0.290872	0.028249	0.057597	1.0567	0.381242	0.5	4	8	2
300289	2018	北京市	C27	1	28852935	119000000	2.13168	1.54485	1.95749	0.983679	2.12383	21	1	552700000	0.168746	6.57461e+06	0.378666	0.610236	0.029647	0.035946	1.06398	0.377485	0.364317	12	65	2
300289	2019	北京市	C27	1	34030031	135200000	2.22147	1.60224	2.04019	1.02145	2.21437	22	1	427500000	0.154114	2.54449e+06	0.300523	0.209943	0.035132	0.016315	1.06686	0.368455	0.414111	8	14	2
300289	2020	北京市	C27	1	26806979	141700000	2.51707	1.80723	2.31276	1.16238	2.52436	23	1	389000000	0.153457	1.27589e+06	0.289513	0.141845	0.036148	-0.018065	5.72512	0.371615	0.117487	11	21	2
300294	2012	江西省	C27	0	9.30455e+06	23261383	2.04412	1.6736	1.90482	1.07365	2.05199	19	0	205000000	0.03319	6235408	0.29233	-7.97394	0.024829	0.096663	0.870351	0.299187	0.148148	6	38	2
300294	2013	江西省	C27	1	11848560	31620735	2.08096	1.70552	1.9398	1.09141	2.09387	20	0	219900000	0.157143	4271808	0.244187	-4.20648	0.02633	0.081995	0.825315	0.296002	0.109444	16	45	2
300294	2014	江西省	C27	1	13707072	40584698	2.24438	1.83357	2.09157	1.17327	2.262	21	0	389800000	0.092258	6.77569e+06	0.430123	-2.99544	0.026696	0.113186	0.922684	0.311113	0.375	4	21	2
300294	2015	江西省	C27	1	25007935	59504928	2.45187	1.99078	2.28456	1.28093	2.47041	22	0	481200000	0.128007	6.99304e+06	0.248231	-4.59579	0.031096	0.076339	0.964208	0.320106	0	4	12	1
300294	2016	江西省	C27	1	43249843	93829032	2.63769	2.12137	2.45887	1.38004	2.65477	23	0	835300000	0.118743	3.6305e+06	0.391239	0.148008	0.030172	0.114717	0.969874	0.291186	0.539095	12	24	1
300294	2017	江西省	C27	1	44773662	124500000	3.02072	2.4092	2.81739	1.57154	3.03739	24	0	1270000000	0.323011	9952450	0.398002	1.82872	0.028249	0.099446	0.979105	0.312933	0	31	63	1
300294	2018	江西省	C27	1	56466930	162300000	3.13507	2.48476	2.92471	1.6309	3.15422	25	0	2015000000	0.256766	11714000	0.470619	0.323221	0.029647	0.095617	1.01336	0.341504	0	6	12	1
300294	2019	江西省	C27	1	93089253	231100000	3.29775	2.57734	3.07807	1.7135	3.32013	26	0	2291000000	0.241236	9.61921e+06	0.525221	2.41617	0.035132	0.084107	1.03344	0.347587	0.0613827	35	50	1
300294	2020	江西省	C27	1	87875223	284300000	3.69171	2.86955	3.44702	1.94685	3.74163	27	0	2073000000	0.187278	13115000	0.487161	0.150482	0.036148	0.05336	1.02758	0.371277	0.293333	38	43	1
300298	2012	湖南省	C35	0	9.31841e+06	23296018	1.34587	0.66358	1.24813	0.698341	1.3376	10	0	305900000	0.106837	10460863	0.358376	-8.27937	0.067469	0.136141	0.893365	0.283143	0.312199	4	34	2
300298	2013	湖南省	C35	0	17532662	37334278	1.37714	0.681142	1.27776	0.716935	1.37195	11	0	402600000	0.097936	21611103	0.428192	-5.47228	0.053833	0.157627	0.93239	0.31184	0.329218	6	18	1
300298	2014	湖南省	C35	1	22946442	54680579	1.49433	0.750534	1.38505	0.788987	1.49185	12	0	485200000	0.082942	32138365	0.449688	-5.60651	0.048547	0.162851	0.932921	0.317959	0.296875	18	53	1
300298	2015	湖南省	C35	1	31830145	78308636	1.66992	0.863314	1.54862	0.898217	1.66814	13	0	571900000	0.070383	24869885	0.483879	-2.65037	0.054468	0.107281	0.91108	0.368125	0.393565	48	145	1
300298	2016	湖南省	C35	1	41626208	108200000	1.79735	0.924156	1.66828	0.967834	1.79463	14	0	702300000	0.132799	63439069	0.540099	-2.84345	0.047547	0.077703	0.939304	0.356627	0.31305	45	142	1
300298	2017	湖南省	C35	1	55929622	147900000	2.06408	1.06856	1.91762	1.11909	2.06068	15	0	898100000	0.164293	37515108	0.621255	-1.65214	0.04647	0.15513	1.00384	0.333252	0.338434	53	111	1
300298	2018	湖南省	C35	0	115900000	241600000	2.14701	1.12475	1.99566	1.16849	2.14456	16	0	1309000000	0.12567	70447840	0.516836	-5.49315	0.054055	0.103483	1.00064	0.299767	0.14904	49	110	1
300298	2019	湖南省	C35	0	133500000	338900000	2.24461	1.18126	2.08681	1.21551	2.24421	17	0	1476000000	0.192767	53921853	0.541888	-1.77043	0.062775	0.076393	0.997566	0.298758	0.289552	87	155	1
300298	2020	湖南省	C35	0	127200000	415200000	2.51646	1.3353	2.33939	1.3725	2.52727	18	0	1663000000	0.296428	53767717	0.51726	-0.053338	0.085994	0.047971	1.07057	0.316328	0.319496	76	113	1
300314	2012	浙江省	C35	0	7.9577e+06	19894253	2.19719	0.182581	2.0295	2.12627	2.20576	20	0	230700000	0.087954	2.35341e+06	0.394016	-8.78775	0.067469	0.113784	0.976777	0.328021	0.185036	9	41	2
300314	2013	浙江省	C35	0	8.30956e+06	25219671	2.23542	0.185186	2.06547	2.16281	2.24914	21	0	194800000	0.068756	1.71872e+06	0.322065	-4.02478	0.053833	0.094986	0.845943	0.322199	0.184	10	35	2
300314	2014	浙江省	C35	1	9.76924e+06	31205961	2.38153	0.196457	2.19923	2.30193	2.4006	22	0	202300000	0.069265	1.31199e+06	0.316078	-3.84791	0.048547	0.074583	0.857408	0.351321	0.611111	4	7	2
300314	2015	浙江省	C35	1	9.40693e+06	35931993	2.60158	0.220532	2.39953	2.51165	2.62269	23	0	194400000	0.072894	1.79359e+06	0.291492	-0.001458	0.054468	0.059691	0.849415	0.359403	0.369913	23	65	2
300314	2016	浙江省	C35	1	11754380	42296575	2.80465	0.242269	2.58957	2.70719	2.82697	24	0	233800000	0.107844	4.67818e+06	0.315779	0.082651	0.047547	0.074092	0.975935	0.380088	0.0646907	34	88	2
300314	2017	浙江省	C35	1	13617482	49569571	3.18815	0.26983	2.94324	3.07444	3.21146	25	0	264200000	0.102639	2491187	0.350395	0.389644	0.04647	0.054228	0.986478	0.383528	0.120899	28	69	2
300314	2018	浙江省	C35	1	20394654	62528789	3.29937	0.284591	3.048	3.18073	3.32558	26	0	253500000	0.105136	5.88065e+06	0.338995	-0.413515	0.054055	0.032525	0.89127	0.37492	0.665638	14	17	2
300314	2019	浙江省	C35	1	28405653	81555123	3.48113	0.315241	3.22057	3.35653	3.51192	27	0	295700000	0.141202	4.21524e+06	0.369228	-1.46184	0.062775	0.064299	0.949549	0.366562	0.0599647	68	102	2
300314	2020	浙江省	C35	1	28027751	97349605	3.88635	0.359124	3.59898	3.7748	3.94718	28	0	379100000	0.150263	3.00996e+06	0.409514	-2.02879	0.085994	0.121367	1.00601	0.354894	0	29	33	2
300318	2012	北京市	C35	0	9.45686e+06	23642161	1.29385	1.11006	1.19375	0.516589	1.28624	11	0	102600000	0.060258	2.26651e+06	0.16223	-5.89272	0.067469	0.070513	0.936831	0.265268	0.612245	0	0	3
300318	2013	北京市	C35	0	9.90715e+06	30002984	1.32396	1.13412	1.22134	0.530393	1.31861	12	0	95819617	0.066243	4.45573e+06	0.14204	-3.74876	0.053833	0.0702	0.789614	0.193086	0.666667	0	0	3
300318	2014	北京市	C35	1	18500392	44002928	1.4383	1.23432	1.32444	0.583076	1.43532	13	0	89899518	0.091036	3.74583e+06	0.126316	-1.79571	0.048547	0.045717	0.845491	0.382222	0.407654	0	0	3
300318	2015	北京市	C35	1	31688767	69091256	1.59035	1.36665	1.46176	0.657128	1.58786	14	0	238200000	0.380112	3.86227e+06	0.129865	0.81156	0.054468	0.007478	0.722113	0.445398	0.444444	0	0	2
300318	2016	北京市	C35	1	37481916	96209483	1.70542	1.4584	1.56805	0.705708	1.70107	15	0	356500000	0.272099	6.58746e+06	0.192928	1.92411	0.047547	0.02299	1.10939	0.389443	0.32	4	5	2
300318	2017	北京市	C35	1	44294279	126100000	1.97878	1.67671	1.81228	0.822171	1.97371	16	0	385800000	0.410516	12234556	0.162104	3.2209	0.04647	0.017261	1.2684	0.429905	0.229781	0	0	1
300318	2018	北京市	C35	1	54190767	161400000	2.05439	1.73977	1.88184	0.856967	2.04993	17	0	525100000	0.541381	8.10772e+06	0.229357	4.03751	0.054055	0.028576	1.32608	0.406469	0.148148	5	10	1
300318	2019	北京市	C35	1	55596331	192700000	2.14665	1.80443	1.96681	0.892199	2.14338	18	0	521500000	0.609536	18982750	0.233185	4.13091	0.062775	0.000752	5.55792	0.405362	0.444444	0	0	1
300318	2020	北京市	C35	1	53054708	216900000	2.42136	2.02232	2.21952	1.00917	2.42912	19	0	609400000	0.612702	6.4343e+06	0.198834	3.88573	0.085994	-0.002033	60.076	0.424588	0.303664	2	4	1
300326	2012	上海市	C35	0	6.74959e+06	16873965	2.18472	0.306028	2.03006	2.15608	2.19368	7	0	91723843	0.053888	8.92045e+06	0.216246	-8.69454	0.067469	0.11807	0.916277	0.273729	0.0306122	32	92	3
300326	2013	上海市	C35	0	8.93455e+06	23277420	2.22247	0.310824	2.06569	2.19304	2.23666	8	0	113600000	0.166959	9.2104e+06	0.207343	-2.80233	0.053833	0.104832	0.883637	0.266957	0.145455	19	110	3
300326	2014	上海市	C35	0	19294087	39079894	2.36618	0.320156	2.19714	2.33379	2.38601	9	0	198000000	0.165745	3506874	0.169401	-3.04193	0.048547	0.050996	1.05597	0.385522	0.0815177	27	90	2
300326	2015	上海市	C35	0	37679081	70896991	2.58342	0.357917	2.3951	2.54599	2.60575	10	0	410100000	0.223625	4.32119e+06	0.272969	-0.525931	0.054468	0.088349	1.07432	0.349005	0.0934368	72	253	2
300326	2016	上海市	C35	0	36970008	97232450	2.78509	0.389956	2.58459	2.74412	2.80885	11	0	485800000	0.169435	7.00723e+06	0.24836	-0.67111	0.047547	0.074487	1.05985	0.332407	0.140585	85	201	2
300326	2017	上海市	C35	0	38816321	121500000	3.16489	0.439734	2.93567	3.1164	3.18975	12	0	697500000	0.2423	10122671	0.29774	0.90384	0.04647	0.071994	1.06458	0.367387	0.163145	90	206	2
300326	2018	上海市	C35	0	40308913	143600000	3.27497	0.473629	3.03968	3.22423	3.30268	13	0	785700000	0.299088	18943172	0.260775	-0.578844	0.054055	0.128961	1.0435	0.388793	0.140681	73	157	2
300326	2019	上海市	C35	0	39420600	161400000	3.45614	0.544609	3.21312	3.40266	3.48828	14	0	1014000000	0.270045	18705446	0.3242	1.05359	0.062775	0.080391	1.04185	0.362742	0.111462	66	102	2
300326	2020	上海市	C35	0	38955731	176200000	3.85901	0.640835	3.5919	3.8269	3.92121	15	0	875800000	0.269909	31327507	0.288409	1.09295	0.085994	-0.033947	8.13325	0.395194	0.180441	84	108	1
300347	2012	浙江省	M73	0	18622972	46557429	1.65957	0.878953	1.55093	0.489207	1.6594	8	0	229400000	0.052562	7.89314e+06	0.347027	-6.68565	1	0.092553	0.933594	0.274317	0.437431	0	0	1
300347	2013	浙江省	M73	0	25367670	64941485	1.69524	0.89905	1.585	0.499671	1.69917	9	0	301700000	0.065427	9.97513e+06	0.416479	-3.76824	1	0.11726	0.890177	0.264195	0.5	0	0	1
300347	2014	浙江省	Q83	1	26147989	81348252	1.83284	0.977894	1.71096	0.542173	1.84036	10	0	556100000	0.324628	3.02522e+06	0.460042	-2.21745	1	0.100467	0.954632	0.284495	0.167361	0	0	1
300347	2015	浙江省	Q83	1	22497075	91643089	2.02356	1.09548	1.88791	0.604819	2.03185	11	0	847800000	0.337955	6.66007e+06	0.594397	0.197982	1	0.108005	0.978981	0.276438	0.168302	0	0	1
300347	2016	浙江省	Q83	1	33522643	111400000	2.1748	1.16772	2.03055	0.651295	2.18179	12	0	1036000000	0.229677	13788167	0.491783	0.680298	1	0.065645	0.998182	0.302403	0.252144	0	0	1
300347	2017	浙江省	Q83	1	44311758	139000000	2.49973	1.34793	2.33379	0.747619	2.50615	13	0	1467000000	0.213268	8.49147e+06	0.470822	-0.905977	0.525419	0.092704	1.02703	0.289415	0.469919	10	29	1
300347	2018	浙江省	Q83	0	63539207	181700000	2.59704	1.40256	2.42583	0.778093	2.60518	14	0	1942000000	0.291049	6.00301e+06	0.537564	0.47511	0.395664	0.118416	1.0122	0.279659	0.0710059	3	6	1
300347	2019	浙江省	Q83	0	87376015	241800000	2.725	1.46275	2.54806	0.814779	2.73588	15	0	2327000000	0.266972	13814588	0.372154	-0.018093	0.47162	0.129479	1.00878	0.248484	0	16	32	1
300347	2020	浙江省	Q83	0	109200000	314700000	3.043	1.63319	2.84846	0.918906	3.0693	16	0	2634000000	0.084465	20043615	0.163656	-2.61241	0.586854	0.104019	1.03969	0.23748	0.435	44	52	1
300357	2013	浙江省	C27	0	5.7437e+06	14359258	2.32959	2.00046	2.17746	1.31203	2.33266	11	0	173600000	0.045597	1.47025e+06	0.733496	-0.559203	0.02633	0.267285	0.989471	0.247091	0.450305	0	0	2
300357	2014	浙江省	C27	0	10868873	23074242	2.50492	2.14728	2.33867	1.4071	2.51293	12	0	213300000	0.033414	6585246	0.450796	-10.0306	0.026696	0.187366	0.963101	0.223037	0.5625	2	3	2
300357	2015	浙江省	C27	1	13440159	33053265	2.75171	2.3467	2.56671	1.54348	2.76088	13	0	236600000	0.046729	1778600	0.436813	-5.47246	0.031096	0.192672	0.962492	0.21896	0.163409	0	0	2
300357	2016	浙江省	C27	1	14282687	42377962	2.96027	2.49815	2.76395	1.6604	2.96836	14	0	275400000	0.059289	379797	0.447823	-3.35734	0.030172	0.185395	0.971168	0.232982	0.310789	0	0	2
300357	2017	浙江省	C27	1	18284043	54305310	3.39025	2.83848	3.16526	1.90011	3.39812	15	0	335200000	0.055467	2.49082e+06	0.454523	-0.440539	0.028249	0.219382	0.982777	0.200438	0.300231	0	0	2
300357	2018	浙江省	C27	1	27876120	74035633	3.51512	2.92796	3.28358	1.96847	3.52496	16	0	422600000	0.059053	2.55568e+06	0.473342	-3.00482	0.029647	0.219176	0.959051	0.209595	0.262592	0	0	2
300357	2019	浙江省	C27	1	48416562	111300000	3.68841	3.02733	3.44964	2.06782	3.7017	17	0	530600000	0.053391	3.49297e+06	0.44766	-2.12798	0.035132	0.204886	0.930393	0.135288	0.122449	4	5	1
300357	2020	浙江省	C27	1	54795673	149400000	4.14556	3.39354	3.88159	2.33618	4.18787	18	0	524900000	0.047738	14746080	0.396452	-0.484544	0.036148	0.168078	0.928099	0.0949493	0	5	6	1
300358	2013	湖南省	C35	0	25093593	62733982	0.792089	0.332284	0.73627	0.331044	0.803143	11	0	714800000	0.57695	16796011	0.740738	1.72416	0.053833	0.125415	1.00883	0.333277	0.365622	340	1033	1
300358	2014	湖南省	C35	1	48230438	101600000	0.846573	0.35912	0.786151	0.350113	0.86003	12	0	895000000	0.419904	21669100	0.700028	0.635763	0.048547	0.109272	0.993481	0.358151	0.378015	332	822	1
300358	2015	湖南省	C35	1	80823921	167100000	0.918793	0.387324	0.853711	0.373041	0.933577	13	0	863600000	0.363301	18225726	0.408498	1.34028	0.054468	0.064277	1.01151	0.364448	0.282627	268	673	1
300358	2016	湖南省	C35	1	80794534	222900000	0.978335	0.410224	0.909437	0.392221	0.993621	14	0	860400000	0.433965	14577272	0.334928	2.01085	0.047547	0.041127	1.03375	0.369985	0.281847	243	525	1
300358	2017	湖南省	C35	1	104300000	293800000	1.12449	0.475215	1.04603	0.451208	1.14014	15	0	1113000000	0.413795	6.40149e+06	0.323707	1.47029	0.04647	0.04055	1.07215	0.37839	0.356717	324	607	1
300358	2018	湖南省	C35	1	136200000	385900000	1.1652	0.491948	1.08417	0.467375	1.18269	16	0	1377000000	0.425929	15248033	0.392211	1.23021	0.054055	0.009935	1.33369	0.384032	0.285212	291	526	1
300358	2019	湖南省	C35	1	128300000	456300000	1.21527	0.510033	1.13068	0.482221	1.23523	17	0	1590000000	0.462798	29309384	0.426236	1.57621	0.062775	0.010525	1.37863	0.3871	0.163805	301	415	1
300358	2020	湖南省	C35	1	200500000	588300000	1.32976	0.54557	1.23719	0.517973	1.35492	18	0	2950000000	0.583933	56839471	0.517772	1.62437	0.085994	0.029099	1.19971	0.35529	0.185925	301	390	1
300363	2014	重庆市	C27	0	35044317	87610793	1.54899	0.932449	1.40814	1.22277	1.55611	9	0	879000000	0.528601	9.6123e+06	0.532226	0.075602	0.026696	0.066082	1.08861	0.36562	0	5	10	1
300363	2015	重庆市	C27	1	41127573	115600000	1.69404	1.01841	1.54039	1.33766	1.69993	10	0	904700000	0.504268	10114305	0.429187	1.80239	0.031096	0.044395	1.15244	0.370811	0.427921	9	16	1
300363	2016	重庆市	C27	1	50129105	148400000	1.82728	1.10139	1.66119	1.44369	1.82984	11	0	1171000000	0.52286	9.7203e+06	0.462008	0.835866	0.030172	0.056573	1.11787	0.360256	0.14898	10	18	1
300363	2017	重庆市	C27	1	56948479	183100000	2.0842	1.26393	1.89424	1.64545	2.08525	12	0	1029000000	0.491159	17975169	0.415752	1.91665	0.028249	0.03318	1.57988	0.359492	0.256173	10	17	1
300363	2018	重庆市	C27	1	55000252	210600000	2.17209	1.32129	1.97324	1.71675	2.17356	13	0	1000000000	0.340895	8.46792e+06	0.270861	-3.56964	0.029647	0.025476	1.26524	0.34967	0.260027	10	15	1
300363	2019	重庆市	C27	1	86322527	265300000	2.2717	1.3776	2.06316	1.79382	2.27354	14	0	1287000000	0.225298	15479862	0.39219	0.133163	0.035132	0.045411	1.03682	0.332276	0.0533333	9	9	1
300363	2020	重庆市	C27	1	110000000	335500000	2.58673	1.55089	2.34964	2.07226	2.6178	15	0	1709000000	0.245433	13669692	0.46073	0.297626	0.036148	0.07187	1.11838	0.321204	0.0625	11	15	1
300381	2014	广东省	C14	0	15536204	38840509	1.50742	0.901449	1.35822	0.720438	1.51181	23	0	320400000	0.288553	1.32701e+06	0.373501	-1.88048	0.223826	0.05723	0.951782	0.374519	0.218777	37	168	2
300381	2015	广东省	C14	1	30694326	63708759	1.63513	0.973421	1.47293	0.77909	1.63974	24	0	623200000	0.422738	8.16271e+06	0.286867	0.969029	0.23812	0.032732	1.0189	0.399951	0.0871914	19	61	1
300381	2016	广东省	C14	1	78986733	133100000	1.749	1.03758	1.57521	0.831639	1.7518	25	0	1335000000	0.359892	11290201	0.471192	1.11615	0.217421	0.045272	1.21547	0.374207	0.0839776	30	84	1
300381	2017	广东省	C14	1	71011445	184200000	2.02176	1.18366	1.82769	0.96757	2.02431	26	0	1303000000	0.456419	15723237	0.389898	2.6995	0.200361	0.027263	1.52513	0.376315	0.11354	25	64	1
300381	2018	广东省	C14	1	65505390	222100000	2.09285	1.2174	1.89176	1.00103	2.09644	27	0	1492000000	0.498722	52416472	0.368282	0.733742	0.214853	0.031364	1.42637	0.373777	0.220543	91	169	1
300381	2019	广东省	C27	1	78635875	267400000	2.1902	1.25935	1.98025	1.04478	2.19477	28	0	1700000000	0.396036	40874260	0.453319	1.33286	0.035132	0.037726	1.3417	0.394489	0.147841	68	109	1
300381	2020	广东省	C27	0	85587770	312900000	2.4822	1.4139	2.24521	1.20354	2.5068	29	0	1580000000	0.301634	52364501	0.409818	0.771638	0.036148	0.043306	1.24991	0.389614	0.137702	78	101	1
300391	2014	山东省	C34	1	13314164	33285411	0.276432	0.0805767	0.256576	0.00494953	0.280269	13	0	216700000	0.465119	12320301	0.357014	2.10148	0.119526	0.042119	1.56882	0.341871	0.514541	14	40	2
300391	2015	山东省	C34	1	17597384	45889983	0.299517	0.0858866	0.277646	0.00527483	0.30359	14	0	169400000	0.476112	12058464	0.275323	1.31769	0.139764	0.005692	17.1344	0.368456	0.215108	32	86	2
300391	2016	山东省	C34	1	20359469	59365954	0.31951	0.0909338	0.296237	0.00547674	0.323693	15	0	207200000	0.514937	15253942	0.313946	2.72812	0.131961	0.003075	7.35787	0.370473	0.196088	38	106	2
300391	2017	山东省	C34	1	25619705	76080766	0.364823	0.105052	0.337522	0.00598636	0.369098	16	0	646900000	0.525695	16480187	0.377943	0.75754	0.109735	0.034366	1.23302	0.338059	0.349151	45	95	1
300391	2018	山东省	C38	1	24175671	88844321	0.377892	0.107997	0.349686	0.00615731	0.382757	17	0	743600000	0.313111	13974188	0.422706	0.140525	0.092594	0.047799	1.11475	0.328394	0.3	55	97	1
300391	2019	山东省	C38	1	33714481	109200000	0.395283	0.111653	0.366145	0.00630407	0.400884	18	0	602000000	0.506316	17203217	0.476197	2.97033	0.097589	-0.441275	8.13325	0.385668	0.144444	64	102	1
300391	2020	山东省	C38	1	30070775	122900000	0.435774	0.121464	0.403842	0.00675209	0.442992	19	0	1002000000	0.690483	28703241	0.259341	3.69581	0.090445	0.014156	1.29862	0.376853	0	43	50	1
300396	2014	吉林省	C35	1	15455948	38639871	0.97458	0.735455	0.858197	0.672971	0.967569	20	0	433100000	0.121249	12340305	0.464751	-7.41993	0.048547	0.096833	0.95331	0.347605	0.279412	35	219	1
300396	2015	吉林省	C35	1	40920869	73764759	1.10186	0.844124	0.967365	0.77445	1.0953	21	0	502600000	0.272218	20889481	0.321078	-1.90512	0.054468	0.067885	0.898128	0.335524	0.288339	40	226	1
300396	2016	吉林省	C35	1	65671981	128400000	1.18271	0.900454	1.0378	0.834093	1.17488	22	0	669500000	0.259531	21968501	0.408262	-0.30097	0.047547	0.084763	1.01843	0.338801	0.22805	35	110	1
300396	2017	吉林省	C35	1	77628159	186700000	1.37188	1.05102	1.19853	0.969392	1.36313	23	0	754300000	0.235907	14825681	0.468766	1.01726	0.04647	0.114062	1.04497	0.312304	0.341867	39	125	1
300396	2018	吉林省	C35	1	89901077	248600000	1.4311	1.10231	1.2498	1.01479	1.42248	24	0	787800000	0.214494	14989833	0.469308	-1.46386	0.054055	0.120647	0.997495	0.247828	0.3114	110	219	1
300396	2019	吉林省	C35	1	88320361	299700000	1.48828	1.14902	1.30007	1.05197	1.48053	25	0	837200000	0.158817	10956861	0.489153	-2.21067	0.062775	0.13232	0.980783	0.245354	0.304864	28	46	1
300396	2020	吉林省	C35	1	75547682	330300000	1.67077	1.28904	1.46033	1.18867	1.66619	26	1	773200000	0.182336	15673098	0.463188	-1.40799	0.085994	0.140721	0.99639	0.275634	0.30212	64	114	1
300401	2014	浙江省	C14	0	1.7434e+06	4.35849e+06	1.30811	0.195603	1.21979	1.21034	1.31382	14	0	141400000	0.061204	5.36317e+06	0.210317	0.306523	0.223826	0.04919	0.95604	0.350959	0	2	12	3
300401	2015	浙江省	C14	0	11753786	15458504	1.42949	0.209767	1.33154	1.32329	1.43479	15	0	134000000	0.096229	5660478	0.191944	0.470177	0.23812	0.015326	0.801141	0.43289	0.08	18	79	2
300401	2016	浙江省	C14	0	13160178	26299907	1.542	0.232907	1.43844	1.42802	1.54423	16	0	290400000	0.141447	7.69183e+06	0.375187	1.40456	0.217421	0.049904	0.887382	0.383041	0	0	0	2
300401	2017	浙江省	C14	1	16709411	39064332	1.75745	0.25521	1.63963	1.62769	1.7583	17	0	365000000	0.081527	5.73787e+06	0.301017	-1.19002	0.200361	0.09349	1.05223	0.314283	0.3798	2	6	2
300401	2018	浙江省	C14	1	22024406	55229088	1.8336	0.264412	1.71168	1.6994	1.83486	18	0	557300000	0.051395	6.91507e+06	0.401032	-0.868949	0.214853	0.186727	0.993948	0.220471	0.419259	4	5	2
300401	2019	浙江省	C14	1	30116795	77061520	1.91501	0.273535	1.78928	1.77388	1.91635	19	0	596200000	0.161845	6.12912e+06	0.345442	-1.33314	0.210355	0.165275	0.986307	0.201423	0.204444	3	5	2
300401	2020	浙江省	C14	1	20720224	86222516	2.1864	0.307348	2.04525	2.05448	2.21408	20	0	507300000	0.150468	49435814	0.179521	-2.41562	0.184428	0.079489	0.983469	0.27208	0	0	0	2
300404	2015	广东省	M73	0	4.92643e+06	12316074	2.5932	2.33348	2.35698	1.73929	2.60571	13	0	112200000	0.168159	2.66725e+06	0.24344	-0.747788	1	0.049339	0.904693	0.351633	0	0	0	1
300404	2016	广东省	M73	0	4.76635e+06	15235017	2.79495	2.48928	2.54177	1.87443	2.80698	14	0	63666765	0.171551	8.18518e+06	0.13906	2.47393	1	0.003902	0.008511	0.333033	0.057037	0	0	1
300404	2017	广东省	M73	1	7.85165e+06	20801414	3.19094	2.81867	2.90727	2.1355	3.20285	15	0	113700000	0.279042	1655648	0.227504	1.31679	0.56105	-0.046574	10.2675	0.463239	0	2	4	1
300404	2018	广东省	M73	1	9.73372e+06	27414925	3.31173	2.91027	3.01841	2.21387	3.3258	16	0	145200000	0.30083	2.63771e+06	0.283888	1.95636	0.449278	0.018599	1.01414	0.359366	0	2	9	1
300404	2019	广东省	M73	1	12875430	36178117	3.48425	3.01049	3.1767	2.32902	3.50209	17	0	186000000	0.27959	4819202	0.353927	2.81902	0.759764	0.019488	1.01388	0.349607	0	5	15	1
300404	2020	广东省	M73	1	18420469	49171868	3.89353	3.35891	3.54878	2.62171	3.93605	18	0	214900000	0.353022	8.72077e+06	0.347462	0.711549	0.865805	0.033174	1.04567	0.326283	0.288889	17	21	1
300406	2014	北京市	C27	1	11296377	28240943	1.25636	0.839438	1.15877	0.708476	1.24857	13	0	452500000	0.054999	6498560	0.486633	-10.3705	0.026696	0.201672	0.988134	0.275492	0.402778	16	37	2
300406	2015	北京市	C27	1	21734942	45739744	1.40428	0.95304	1.29257	0.805296	1.39617	14	0	501600000	0.068602	4.10053e+06	0.448738	-4.84781	0.031096	0.194207	0.975855	0.258786	0.269147	22	72	2
300406	2016	北京市	C27	1	34351809	73230591	1.50789	1.01311	1.38862	0.866141	1.49727	15	0	588900000	0.056481	4.25019e+06	0.453672	-6.15495	0.030172	0.184653	0.959306	0.298767	0.230654	22	74	2
300406	2017	北京市	C27	1	40220299	102500000	1.74678	1.17696	1.60235	1.0065	1.73478	16	0	603600000	0.139794	1.78768e+06	0.390334	-2.56833	0.028249	0.15357	0.978837	0.29909	0.444444	4	8	2
300406	2018	北京市	C27	1	44058296	131200000	1.82072	1.22958	1.67059	1.05155	1.80861	17	0	653400000	0.087156	12840182	0.41517	-2.34104	0.029647	0.161238	0.980927	0.288168	0.41013	60	121	2
300406	2019	北京市	C27	1	49527786	161000000	1.8929	1.27668	1.73686	1.09096	1.8812	18	0	697900000	0.084997	16251433	0.390366	-0.51948	0.035132	0.153966	0.984555	0.281343	0.455344	39	68	2
300406	2020	北京市	C27	1	55085967	191900000	2.14662	1.4444	1.97052	1.23954	2.14579	19	0	699700000	0.136287	7.06097e+06	0.213973	-0.168111	0.036148	0.030698	1.02452	0.388861	0.422074	43	107	2
300434	2015	四川省	C35	0	7.2077e+06	18019238	2.63701	2.15645	2.36468	1.81792	2.65392	11	0	103800000	0.112676	4690000	0.270824	-3.45539	0.054468	0.054068	0.9318	0.391948	0.390066	32	61	3
300434	2016	四川省	C35	0	8.31248e+06	23628837	2.84415	2.30878	2.5503	1.96024	2.85943	12	0	143300000	0.166868	5.15966e+06	0.335711	0.442195	0.047547	0.052005	0.979567	0.404929	0.362001	36	49	3
300434	2017	四川省	C27	0	14914840	34999352	3.23712	2.61687	2.90286	2.22865	3.25199	13	0	612000000	0.18377	3.24477e+06	0.225021	-5.03748	0.028249	0.037309	1.0635	0.385129	0.282327	26	43	1
300434	2018	四川省	C27	0	20156928	49906377	3.36032	2.70564	3.01229	2.31325	3.37731	14	0	819300000	0.159307	8.58278e+06	0.304226	-0.055362	0.029647	0.048049	1.00388	0.349342	0.149586	19	25	1
300434	2019	四川省	C27	0	20103023	62523443	3.53178	2.80588	3.16434	2.43137	3.55158	15	0	834600000	0.141292	15054840	0.311308	0.048288	0.035132	0.038965	0.980453	0.363253	0.0746538	20	35	1
300434	2020	四川省	C27	0	19398132	72543059	3.97668	3.14734	3.5638	2.7635	4.03374	16	0	641300000	0.174496	7.17097e+06	0.311642	0.638168	0.036148	-0.274427	8.29989	0.409586	0.200893	21	25	1
300436	2015	福建省	C27	1	21452949	53632373	2.93438	2.38503	2.69698	2.00477	2.95215	14	0	273700000	0.135682	7.68155e+06	0.514272	-10.6563	0.031096	0.17229	0.950457	0.327666	0.182444	22	40	2
300436	2016	福建省	C27	1	54606199	100200000	3.16249	2.54799	2.90893	2.16098	3.17909	15	0	276100000	0.211663	4.77546e+06	0.44655	-2.68524	0.030172	0.094785	0.861111	0.394135	0.300489	28	60	2
300436	2017	福建省	C27	1	56951044	142100000	3.60075	2.8886	3.31418	2.45663	3.61706	16	0	257400000	0.250413	7050644	0.402084	-1.62544	0.028249	0.045576	0.659796	0.418729	0.222164	48	72	2
300436	2018	福建省	C27	1	82263489	203100000	3.73649	2.98461	3.44061	2.54799	3.75517	17	0	339600000	0.3421	12429286	0.470908	3.90205	0.029647	0.019589	0.610838	0.425114	0.300169	91	114	2
300436	2019	福建省	C27	1	49339263	221900000	3.92758	3.09301	3.61989	2.68036	3.94942	18	0	344300000	0.35736	12243151	0.463083	3.60923	0.035132	0.014048	1.47589	0.44351	0.221313	87	118	2
300436	2020	福建省	C27	1	41208736	229900000	4.41883	3.46708	4.07533	3.03944	4.48013	19	0	304000000	0.421358	13299615	0.366371	3.42325	0.036148	0.016434	1.506	0.466218	0.267911	29	34	2
300439	2015	浙江省	C27	0	32620467	81551169	1.22481	0.849763	1.13258	0.795558	1.21838	12	0	605200000	0.110145	17832157	0.472177	-6.66327	0.031096	0.110218	1.00198	0.325141	0.262765	44	173	2
300439	2016	浙江省	C27	0	46329979	115600000	1.31679	0.908111	1.21867	0.857212	1.30883	13	0	934600000	0.465143	18231948	0.309851	1.38776	0.030172	0.05306	1.09226	0.34855	0.291092	73	249	1
300439	2017	浙江省	C27	1	69981277	168300000	1.52275	1.05701	1.40969	0.995579	1.5138	14	0	2247000000	0.465525	17585821	0.603984	2.19881	0.028249	0.060204	1.17143	0.348372	0.216374	86	274	1
300439	2018	浙江省	C27	1	79141525	222200000	1.58787	1.10892	1.47053	1.04193	1.57908	15	0	2646000000	0.506234	27647136	0.681986	1.26059	0.029647	0.054096	1.24294	0.369861	0.265047	216	390	1
300439	2019	浙江省	C27	1	90341986	279200000	1.6545	1.15566	1.53367	1.08061	1.64674	16	0	2601000000	0.628875	25520755	0.837628	2.08775	0.035132	-0.154143	10.0966	0.373577	0.303664	296	475	1
300439	2020	浙江省	C27	1	94403279	331700000	1.85799	1.29597	1.72549	1.22142	1.85537	17	0	1899000000	0.481589	30756341	0.70741	-0.02744	0.036148	0.090213	1.15403	0.382999	0.370646	218	304	1
300452	2015	安徽省	C27	1	5.9944e+06	14986002	1.32963	0.952555	1.2462	0.484547	1.33946	14	0	229400000	0.207096	4.40055e+06	0.565249	-2.55942	0.031096	0.096653	0.988337	0.382784	0	6	26	2
300452	2016	安徽省	C27	1	6.3936e+06	19131705	1.43283	1.01621	1.3437	0.522463	1.44277	15	0	252700000	0.214771	3.47419e+06	0.558454	-0.331462	0.030172	0.095126	0.968039	0.388826	0.148148	4	10	2
300452	2017	安徽省	C27	1	6.49805e+06	22760001	1.63802	1.14986	1.53609	0.598469	1.64824	16	0	295000000	0.249357	5.88013e+06	0.509239	-0.704559	0.028249	0.079357	0.983742	0.390757	0	3	4	2
300452	2018	安徽省	C27	1	10249324	29595325	1.69555	1.18248	1.59052	0.617991	1.7073	17	0	361700000	0.213965	10426399	0.603816	-0.08801	0.029647	0.108769	0.994466	0.384362	0	3	4	2
300452	2019	安徽省	C27	1	11404797	36560823	1.80215	1.22775	1.69263	0.664223	1.81601	18	0	385100000	0.26364	10996118	0.572805	-0.631683	0.035132	0.111301	0.996964	0.405654	0.056213	14	21	2
300452	2020	安徽省	C27	1	12623817	43700517	2.00709	1.35483	1.88594	0.742689	2.03457	19	0	438200000	0.272733	9.13088e+06	0.589647	-0.690178	0.036148	0.103812	1.01356	0.390006	0.0612245	9	15	2
300453	2015	江西省	C35	1	11041768	27604421	2.66249	0.257507	2.48065	2.43436	2.68407	18	0	276300000	0.101985	8.63639e+06	0.526523	-3.60934	0.054468	0.087588	0.995011	0.392638	0.53125	7	12	2
300453	2016	江西省	C35	1	8.87606e+06	32339816	2.86971	0.296126	2.67518	2.62385	2.89231	19	0	280400000	0.116188	2.74534e+06	0.508224	-0.350814	0.047547	0.058558	0.981378	0.408942	0	6	22	2
300453	2017	江西省	C35	1	11149693	38638536	3.26437	0.323734	3.04434	2.98014	3.28783	20	0	351100000	0.132322	2.39434e+06	0.602313	-0.262025	0.04647	0.06318	1.00821	0.428422	0.326531	9	17	1
300453	2018	江西省	C35	1	15099736	47942491	3.37897	0.33743	3.15237	3.08341	3.40535	21	0	448400000	0.262395	5.00432e+06	0.642111	0.297327	0.054055	0.049436	0.985651	0.430571	0.0177778	4	6	1
300453	2019	江西省	C35	1	22123932	62875050	3.56409	0.360348	3.32725	3.25368	3.59513	22	0	598900000	0.373288	9.77612e+06	0.629893	-0.953483	0.062775	0.058076	1.08662	0.428518	0	36	51	1
300453	2020	江西省	C35	1	32726384	86170177	3.9773	0.390686	3.71378	3.65868	4.03836	23	0	775800000	0.320962	16663414	0.755479	-1.31807	0.085994	0.103626	1.00291	0.408743	0.225019	37	38	1
300463	2015	四川省	C27	0	46774873	116900000	0.993501	0.830318	0.889419	0.779362	0.985537	21	0	943700000	0.156697	2261113	0.449025	-0.717602	0.031096	0.105794	1.0265	0.294922	0.18812	52	181	1
300463	2016	四川省	C27	1	68817633	168200000	1.06705	0.885499	0.956232	0.839889	1.05755	22	0	1314000000	0.153801	9.44322e+06	0.551742	0.688291	0.030172	0.121887	1.0198	0.314358	0.365016	67	266	1
300463	2017	四川省	C27	1	82265300	225200000	1.23854	1.03285	1.11114	0.976182	1.2279	23	0	1713000000	0.270744	16638152	0.549787	1.26838	0.028249	0.113989	1.02639	0.326115	0.230891	162	454	1
300463	2018	四川省	C27	1	117500000	309000000	1.29374	1.08347	1.16096	1.02224	1.28309	24	0	2267000000	0.371228	9240604	0.589337	1.12693	0.029647	0.105985	1.0817	0.335154	0.319838	209	463	1
300463	2019	四川省	C27	1	133400000	396000000	1.34322	1.12744	1.20496	1.05935	1.3333	25	0	2675000000	0.394629	17289874	0.586328	1.24725	0.035132	0.10291	1.09393	0.340094	0.285267	103	172	1
300463	2020	四川省	C27	1	163800000	500400000	1.50879	1.2643	1.35232	1.19726	1.50124	26	0	3056000000	0.370706	45263971	0.581915	-0.312924	0.036148	0.129043	1.07216	0.321735	0.381756	66	162	1
300482	2015	广东省	C27	0	37256400	93141001	1.21384	0.855435	1.10075	0.801447	1.20737	23	0	379900000	0.122628	22676089	0.536935	-8.70235	0.031096	0.15697	0.959846	0.29686	0.186467	39	134	1
300482	2016	广东省	C27	0	49425934	128600000	1.30606	0.913655	1.18565	0.863919	1.29801	24	0	483000000	0.150133	15935421	0.544225	-0.986396	0.030172	0.144675	0.93367	0.309398	0.311788	42	192	1
300482	2017	广东省	C27	0	80058012	189400000	1.5077	1.06006	1.3727	1.00303	1.49861	25	0	995800000	0.297867	31737142	0.675894	-1.77656	0.028249	0.132801	1.07862	0.333875	0.287879	34	81	1
300482	2018	广东省	C27	0	109000000	270000000	1.57333	1.11347	1.43349	1.05012	1.56444	26	0	1393000000	0.200639	31919540	0.613072	-4.18722	0.029647	0.128772	0.985376	0.302473	0.171089	63	199	1
300482	2019	广东省	C27	0	133800000	363300000	1.63867	1.16101	1.49357	1.08896	1.63085	27	0	1720000000	0.164216	29173494	0.703912	0.168753	0.035132	0.145073	0.990722	0.282492	0.354075	90	179	1
300482	2020	广东省	C27	0	222500000	531300000	1.83977	1.30861	1.67702	1.23007	1.83758	28	0	2319000000	0.304793	28505750	0.652758	-2.75506	0.036148	0.14324	1.03827	0.244174	0.429348	139	185	1
300485	2015	北京市	C27	1	34724571	86811428	2.99662	2.33453	2.74396	1.7639	3.01044	16	0	537900000	0.031878	667908	0.312184	-8.37519	0.031096	0.107583	0.979987	0.330439	0.321667	6	12	2
300485	2016	北京市	C27	1	71189322	145000000	3.22427	2.48399	2.95342	1.89934	3.23648	17	0	543800000	0.053518	1.43752e+06	0.278012	-2.85852	0.030172	0.116552	0.995737	0.326581	0.64	2	3	2
300485	2017	北京市	C27	1	19736799	143000000	3.68784	2.81492	3.37028	2.16548	3.69927	18	0	652000000	0.054582	1.07284e+06	0.305692	-3.36971	0.028249	0.114751	0.996665	0.327603	0.292	9	12	2
300485	2018	北京市	C27	1	38052306	159600000	3.82612	2.90074	3.49809	2.24455	3.83955	19	0	1205000000	0.074287	1.36965e+06	0.517196	-1.341	0.029647	0.102574	0.996557	0.365104	0.5	4	5	2
300485	2019	北京市	C27	1	46716201	182400000	4.01579	2.99811	3.67258	2.36004	4.03236	20	0	988400000	0.033597	154932	0.424488	-1.38841	0.035132	0.052595	0.91525	0.395429	0.17284	4	5	2
300485	2020	北京市	C27	1	67393923	222400000	4.51851	3.36279	4.13635	2.67245	4.57082	21	0	902700000	0.047183	2.15666e+06	0.365832	-1.17197	0.036148	0.050578	0.925755	0.424506	0.326244	21	43	2
300497	2015	江西省	C27	0	6.83799e+06	17094966	1.48955	0.864888	1.39411	1.24909	1.49572	13	0	513600000	0.40949	5.87549e+06	0.574197	-3.08591	0.031096	0.092706	1.0594	0.385108	0.120048	12	32	2
300497	2016	江西省	C27	0	24744414	39275135	1.60693	0.936222	1.50523	1.34767	1.61021	14	0	673900000	0.439224	19807582	0.546128	-1.56869	0.030172	0.123373	0.988978	0.375856	0	18	43	1
300497	2017	江西省	C27	1	32892440	66276305	1.83396	1.07983	1.7177	1.53595	1.83592	15	0	833000000	0.459762	8.19067e+06	0.535457	-1.53208	0.028249	0.097505	1.11146	0.382745	0.046875	8	32	1
300497	2018	江西省	C27	1	38168386	94503246	1.9138	1.13612	1.79289	1.60339	1.9163	16	0	982000000	0.477944	2.57861e+06	0.52968	-1.03583	0.029647	0.087577	1.04539	0.372516	0.302238	21	36	1
300497	2019	江西省	C27	1	41878748	122200000	2.00252	1.19529	1.87719	1.67413	2.00521	17	0	1124000000	0.411548	22113633	0.52163	-0.40383	0.035132	0.118222	1.06091	0.354228	0.165126	12	25	1
300497	2020	江西省	C27	1	54031673	157900000	2.27924	1.35454	2.13794	1.9377	2.30772	18	0	1232000000	0.246666	45705605	0.369025	-1.82224	0.036148	0.079636	1.07565	0.36868	0	14	14	1
300519	2016	浙江省	C27	0	12187800	30469500	2.86459	2.49871	2.65983	2.73384	2.88541	18	0	278200000	0.086292	5.96552e+06	0.449837	-8.45354	0.030172	0.169711	0.990086	0.289013	0.0355556	0	0	2
300519	2017	浙江省	C27	1	14110953	40010028	3.25755	2.81896	3.02442	3.10462	3.27921	19	0	270300000	0.089334	2.74273e+06	0.401092	-3.80209	0.028249	0.136971	0.98213	0.318815	0	0	0	2
300519	2018	浙江省	C27	1	12829791	46838315	3.37249	2.90096	3.13328	3.2121	3.39679	20	0	233200000	0.084182	1.93074e+06	0.335875	-4.40431	0.029647	0.106986	0.942291	0.323613	0.12286	0	0	2
300519	2019	浙江省	C27	1	11197181	51009748	3.55609	2.99549	3.3084	3.38968	3.58471	21	0	241700000	0.071325	997558	0.338232	-4.33126	0.035132	0.109044	0.895102	0.328114	0.119251	0	0	2
300519	2020	浙江省	C27	1	8.36866e+06	51726949	3.97224	3.34398	3.69921	3.81225	4.03064	22	0	233500000	0.07167	1.52455e+06	0.317787	-4.39626	0.036148	0.111111	0.889532	0.326993	0	2	2	2
300529	2016	广东省	C35	0	17263323	43158308	2.8238	0.376406	2.55658	2.16564	2.84808	27	0	479700000	0.089095	8.76507e+06	0.418228	-9.07314	0.047547	0.155492	0.975368	0.227906	0.245833	17	31	1
300529	2017	广东省	C35	0	20132180	56816742	3.21487	0.413664	2.91592	2.46167	3.23999	28	0	624600000	0.182627	10835880	0.422046	-6.97937	0.04647	0.167089	0.979355	0.261371	0.606667	23	60	1
300529	2018	广东省	C35	0	33303614	81597845	3.32877	0.432133	3.02011	2.54769	3.35704	29	0	858000000	0.160842	23322862	0.495385	-7.21372	0.054055	0.195397	0.988957	0.235277	0.299257	23	40	1
300529	2019	广东省	C35	1	48214955	117600000	3.51519	0.458718	3.1903	2.69026	3.5482	30	0	1188000000	0.129928	31880904	0.573953	-4.07609	0.062775	0.227964	0.985837	0.219189	0.260483	28	59	1
300529	2020	广东省	C35	1	56273185	156200000	3.91558	0.495811	3.55202	3.02089	3.97648	31	0	1609000000	0.119086	48026520	0.60646	-4.79981	0.085994	0.271398	0.973685	0.184106	0.325044	51	63	1
300534	2016	甘肃省	C27	0	3.12904e+06	7.82261e+06	2.81178	2.45618	2.50236	2.73658	2.83554	14	1	238000000	0.078247	4.62075e+06	0.353228	0.058435	0.030172	0.061891	0.943957	0.370811	0.059669	0	0	3
300534	2017	甘肃省	C27	1	4.63856e+06	11287777	3.19546	2.76925	2.84311	3.10734	3.22034	15	1	234400000	0.089535	5606575	0.344639	1.71004	0.028249	0.021876	0.964385	0.401369	0	2	2	3
300534	2018	甘肃省	C27	1	4.85927e+06	14453884	3.30632	2.84703	2.94118	3.21468	3.33415	16	1	171500000	0.074095	3.72961e+06	0.260966	1.23706	0.029647	0.015771	0.99163	0.402178	0.777778	3	6	3
300534	2019	甘肃省	C27	1	5.22045e+06	17506253	3.4894	2.93978	3.10259	3.39238	3.52176	17	1	198400000	0.087962	8.06894e+06	0.295013	1.0097	0.035132	0.018964	1.00006	0.40412	0.444444	6	6	2
300534	2020	甘肃省	C27	1	4.16304e+06	19043350	3.89365	3.27581	3.4633	3.815	3.95595	18	1	210300000	0.147148	3.64308e+06	0.294117	0.66834	0.036148	0.003788	1.17413	0.427488	0	2	2	3
300558	2016	浙江省	C27	0	59044495	147600000	2.9682	2.4164	2.77099	2.10479	2.98435	13	0	913300000	0.109936	61242675	0.47758	-4.1819	0.030172	0.169734	1.00165	0.281308	0.245816	32	32	2
300558	2017	浙江省	C27	0	287800000	413200000	3.37492	2.73503	3.15009	2.39237	3.39139	14	0	892300000	0.254771	29806947	0.370124	1.5849	0.028249	0.090436	1.01249	0.314116	0.213994	37	44	2
300558	2018	浙江省	C27	0	425900000	777100000	3.50266	2.82583	3.27149	2.48273	3.52158	15	0	1033000000	0.363683	27178775	0.353798	1.30728	0.029647	0.04726	1.07485	0.252462	0.277017	33	35	1
300558	2019	浙江省	C27	0	475200000	1136000000	3.6822	2.92836	3.44352	2.60984	3.70423	16	0	1290000000	0.402609	26234438	0.375949	2.72928	0.035132	0.054639	1.1663	0.253977	0.110294	90	96	1
300558	2020	浙江省	C27	0	517300000	1483000000	4.14636	3.28731	3.8817	2.96527	4.20779	17	0	1543000000	0.207541	27796061	0.357635	1.01314	0.036148	0.114941	1.0639	0.255587	0.121528	63	79	1
300562	2016	广东省	C35	0	20574051	51435127	2.62907	0.349246	2.38257	1.67231	2.64328	14	0	680000000	0.235527	8.561e+06	1.16394	-4.62904	0.047547	0.121614	0.897495	0.398205	0.238741	56	237	1
300562	2017	广东省	C35	0	49983860	93703717	2.99248	0.386578	2.71695	1.90116	3.00741	15	0	753400000	0.318746	14207133	1.14795	2.1871	0.04647	0.023134	1.21674	0.421744	0.364473	88	216	1
300562	2018	广东省	C35	0	40714125	120400000	3.10157	0.415385	2.81737	1.969	3.11882	16	0	654200000	0.394466	8.40226e+06	0.882297	-1.0087	0.054055	0.025082	0.861495	0.417899	0.337672	60	135	1
300562	2019	广东省	C35	0	49939687	152200000	3.26386	0.469391	2.96612	2.07454	3.28494	17	0	733400000	0.421321	9.38316e+06	0.900202	1.21507	0.062775	0.030453	0.944417	0.413911	0.336028	51	96	1
300562	2020	广东省	C35	0	79659625	209100000	3.64588	0.559049	3.31151	2.33285	3.69141	18	0	1103000000	0.526403	9.78045e+06	0.966513	1.16372	0.085994	0.049089	1.29787	0.412133	0.267327	57	80	1
300573	2016	辽宁省	C27	0	7.27914e+06	18197840	2.96341	2.46454	2.62649	2.73822	2.98608	16	0	299200000	0.277883	4800600	0.47005	0.503315	0.030172	0.07524	1.11384	0.3969	0.148148	6	20	2
300573	2017	辽宁省	C27	0	24068652	39536816	3.36702	2.77735	2.97917	3.10899	3.39096	17	0	313000000	0.181962	4700600	0.532179	1.0434	0.028249	0.056821	1.06402	0.398743	0.0524008	0	0	2
300573	2018	辽宁省	C27	0	29571839	63178132	3.48601	2.85616	3.08518	3.21656	3.51299	18	0	364000000	0.217217	3.74783e+06	0.608643	0.767232	0.029647	0.012715	1.27956	0.40048	0.0908163	26	40	2
300573	2019	辽宁省	C27	1	38885998	92587411	3.67566	2.94862	3.25484	3.39383	3.70716	19	0	450200000	0.325522	5.07499e+06	0.636385	2.98993	0.035132	0.034622	1.12515	0.373343	0	3	8	2
300573	2020	辽宁省	C27	1	58223277	136900000	4.11172	3.29213	3.64512	3.8179	4.17728	20	0	568200000	0.28129	6.54262e+06	0.713142	1.50039	0.036148	0.09678	1.0609	0.346096	0	1	1	1
300583	2016	山东省	C27	0	8.22485e+06	20562124	1.64946	0.483502	1.54343	1.16565	1.65502	6	0	501400000	0.355916	1.64948e+06	0.60695	1.99517	0.030172	0.10291	1.12444	0.407593	0.0222222	17	50	1
300583	2017	山东省	C27	1	23938489	41416294	1.8917	0.547247	1.76758	1.32954	1.89628	7	0	682900000	0.156781	1910470	0.388016	-0.61473	0.028249	0.042357	1.0811	0.407541	0.0290909	12	27	2
300583	2018	山东省	C27	1	28455080	63658930	1.971	0.568621	1.84267	1.3878	1.97667	8	0	888200000	0.28238	1663989	0.405583	1.79344	0.029647	0.048931	1.15425	0.401889	0	17	27	2
300583	2019	山东省	C27	1	39293642	93403732	2.06664	0.593521	1.93348	1.45042	2.07317	9	0	801500000	0.368398	4289520	0.323307	1.78192	0.035132	0.016419	1.48038	0.435235	0.0499843	35	52	1
300583	2020	山东省	C27	1	31361531	110800000	2.33457	0.644365	2.18419	1.67477	2.36282	10	0	753400000	0.404716	5.79743e+06	0.321398	1.37147	0.036148	-0.066736	10.4088	0.460139	0.03125	9	12	1
300584	2017	江苏省	C27	1	26808528	67021321	3.35699	2.81782	3.14273	2.10749	3.36326	14	0	395600000	0.181267	265897	0.719651	-1.72362	0.028249	0.103749	1.00512	0.403541	0.5	2	3	2
300584	2018	江苏省	C27	1	35923077	92891200	3.48973	2.92104	3.26864	2.18827	3.49749	15	0	600900000	0.268529	1.33587e+06	0.896396	-0.362971	0.029647	0.10479	1.03706	0.413315	0.222222	0	0	2
300584	2019	江苏省	C27	1	42193457	121200000	3.65916	3.02912	3.43094	2.29869	3.66941	16	0	767300000	0.247584	2.31389e+06	1.06369	-0.492371	0.035132	0.111782	1.04656	0.409609	0.235684	6	7	2
300584	2020	江苏省	C27	1	35636328	138600000	4.12406	3.3972	3.8712	2.61306	4.16933	17	0	582700000	0.251012	3425399	0.77913	0.433528	0.036148	0.060149	1.10662	0.424671	0.166667	3	3	2
300595	2017	安徽省	C35	0	7.85967e+06	19649172	2.76462	0.488672	2.58854	2.42333	2.78402	17	0	270900000	0.119482	3.94315e+06	0.337784	-5.41889	0.04647	0.161061	0.992576	0.233065	0.211217	9	22	2
300595	2018	安徽省	C35	0	9.26664e+06	25968434	2.86122	0.515081	2.67993	2.50716	2.88298	18	0	386900000	0.118335	4.64967e+06	0.373392	0.823057	0.054055	0.17086	0.995716	0.262024	0.508889	15	26	2
300595	2019	安徽省	C35	0	11329375	33402544	3.01907	0.57364	2.83055	2.64572	3.04464	19	0	536900000	0.104714	5.95504e+06	0.402799	0.313386	0.062775	0.1836	0.997735	0.253458	0.359788	22	40	1
300595	2020	安徽省	C35	0	13261447	41653609	3.37135	0.635195	3.16339	2.97533	3.42215	20	0	718300000	0.1002	6.03691e+06	0.393445	-1.68796	0.085994	0.200627	0.998609	0.229665	0.104074	13	13	1
300601	2017	广东省	C27	1	90171460	225400000	3.35147	2.67036	3.04598	2.02084	3.36433	25	0	1009000000	0.515535	40464091	0.52525	1.25983	0.028249	0.09712	1.00851	0.363449	0.206349	9	32	2
300601	2018	广东省	C27	1	127600000	319200000	3.47005	2.7465	3.15442	2.08977	3.48516	26	0	1702000000	0.450675	14951918	0.604506	-0.456616	0.029647	0.130584	1.03759	0.324239	0.0888889	9	19	1
300601	2019	广东省	C27	1	151800000	423100000	3.64697	2.83696	3.31673	2.1986	3.66533	27	0	1613000000	0.303151	45927487	0.491683	2.8925	0.035132	0.145356	1.00814	0.288512	0.218646	23	39	1
300601	2020	广东省	C27	1	190500000	550100000	4.10261	3.18004	3.73058	2.48749	4.15289	28	0	1865000000	0.221302	28556351	0.23592	0.544922	0.036148	0.070863	0.972291	0.282446	0.237373	15	20	1
300630	2017	海南省	C27	0	47857670	119600000	3.31551	2.78744	2.93155	3.10298	3.33947	25	0	282400000	0.175132	11380700	0.37143	-3.08234	0.028249	0.112523	0.997797	0.269955	0.169167	7	17	2
300630	2018	海南省	C27	0	105700000	207400000	3.43172	2.8668	3.03464	3.21015	3.45881	26	0	526600000	0.203526	9.16259e+06	0.562601	1.33788	0.029647	0.163601	0.979784	0.181593	0	0	0	2
300630	2019	海南省	C27	1	144000000	320200000	3.61921	2.95981	3.20081	3.38725	3.65093	27	0	788500000	0.333874	22975969	0.552282	0.600847	0.035132	0.175054	1.01266	0.182638	0.0555556	9	25	2
300630	2020	海南省	C27	1	197300000	469500000	4.04558	3.3033	3.57622	3.8101	4.11029	28	0	980600000	0.332738	33099834	0.388941	-0.191013	0.036148	0.133328	1.02815	0.176263	0.127929	6	10	2
300633	2017	广东省	C35	0	133800000	334400000	0	0	0	0	0	15	0	859900000	0.206639	62283312	0.740702	-0.137025	0.04647	0.142306	1.03096	0.318086	0.72	0	0	1
300633	2018	广东省	C35	0	168500000	452800000	0	0	0	0	0	16	0	1036000000	0.285821	80099589	0.668343	1.30181	0.054055	0.13762	0.989296	0.229107	0.444444	0	0	1
300633	2019	广东省	C35	0	179600000	564400000	0	0	0	0	0	17	0	1041000000	0.418374	69560581	0.519328	0.773956	0.062775	0.042055	1.10072	0.247881	0.296889	0	0	1
300633	2020	广东省	C35	1	165400000	645200000	0	0	0	0	0	18	0	959500000	0.402735	76997340	0.516484	1.92806	0.085994	-0.020544	9.07537	0.205955	0.412593	0	0	1
300636	2017	江西省	C27	1	9.46544e+06	23663588	0	0	0	0	0	13	0	258000000	0.117928	5500000	0.410806	-0.072031	0.028249	0.090627	1.0362	0.388027	0	0	0	2
300636	2018	江西省	C27	1	18305094	38419144	0	0	0	0	0	14	0	225500000	0.181004	9.65655e+06	0.332402	0.487962	0.029647	0.030525	0.992115	0.42908	0.5	0	0	2
300636	2019	江西省	C27	1	25592006	58248279	0	0	0	0	0	15	0	342800000	0.304617	2.93402e+06	0.406669	2.57234	0.035132	0.047562	1.06661	0.391574	0.3	0	0	2
300636	2020	江西省	C27	1	24597548	74108585	0	0	0	0	0	16	0	359200000	0.443675	5188192	0.296675	1.42098	0.036148	0.04773	1.12903	0.370587	0.274669	0	0	2
300639	2017	广东省	C27	1	28589508	71473771	1.60658	1.4223	1.46551	0.860311	1.60978	14	0	416500000	0.092313	5.65675e+06	0.447893	-3.11407	0.028249	0.085789	0.985402	0.367193	0	6	15	1
300639	2018	广东省	C27	1	35769252	96521957	1.6568	1.46056	1.5118	0.884834	1.66104	15	0	489800000	0.091033	4968077	0.488406	-0.411365	0.029647	0.089832	1.00172	0.352465	0.0833333	11	42	1
300639	2019	广东省	C27	1	43572837	125600000	1.73667	1.51548	1.58556	0.922902	1.74219	16	0	605300000	0.086608	6.32518e+06	0.562383	-0.817557	0.035132	0.105597	1.00294	0.344853	0.0347222	15	30	1
300639	2020	广东省	C27	1	57257906	164000000	1.96378	1.69855	1.79378	1.0636	1.98192	17	0	1117000000	0.112947	6.5901e+06	0.474103	-3.87212	0.036148	0.138139	0.993977	0.318078	0.177503	41	96	1
300642	2017	上海市	C27	0	22413694	56034235	1.55424	1.03434	1.44443	0.864826	1.54409	14	0	263300000	0.042033	6.23194e+06	0.323888	-8.30048	0.028249	0.135607	0.955167	0.229509	0	13	75	2
300642	2018	上海市	C27	0	28871752	76500852	1.61425	1.08059	1.50066	0.898189	1.60419	15	0	307900000	0.071346	15068130	0.330826	-4.24213	0.029647	0.128479	0.969948	0.206945	0.1875	11	30	2
300642	2019	上海市	C27	1	36619071	101600000	1.67896	1.12921	1.56254	0.932157	1.66962	16	0	366400000	0.06245	8.76428e+06	0.354156	-2.89661	0.035132	0.125968	0.964988	0.193177	0.166667	4	4	2
300642	2020	上海市	C27	1	42831153	129200000	1.9002	1.27513	1.77151	1.06432	1.89772	17	0	403900000	0.076683	14599008	0.356896	-0.807872	0.036148	0.087881	0.992453	0.297637	0.08	16	24	2
300653	2017	山东省	C35	1	12414297	31035743	3.59768	1.00777	3.29339	2.89708	3.61859	14	0	158900000	0.089736	4.7752e+06	0.344342	-6.20864	0.04647	0.116179	0.970432	0.313297	0.305339	10	64	3
300653	2018	山东省	C35	1	12006621	38387003	3.72542	1.03885	3.41155	2.99766	3.749	15	0	181900000	0.094158	2.81896e+06	0.369091	-1.66843	0.054055	0.146947	0.989674	0.247189	0.75	2	2	3
300653	2019	山东省	C35	1	15071485	47700437	3.92381	1.08828	3.59613	3.16192	3.95148	16	0	232200000	0.183308	3.15878e+06	0.388379	-3.38407	0.062775	0.149055	0.992256	0.256019	0	1	1	3
300653	2020	山东省	C35	1	18515893	59061265	4.39964	1.2112	4.03656	3.55966	4.46335	17	0	242000000	0.197161	7125513	0.364081	0.124575	0.085994	0.1469	0.968909	0.238106	0.375	2	2	2
300676	2017	广东省	M74	0	131800000	329500000	1.13092	0.649996	1.02562	0.685834	1.12783	7	0	1822000000	0.16704	28128061	0.409941	-0.057532	0.115994	0.082884	1.00608	0.381557	0.364072	116	281	1
300676	2018	广东省	M74	0	191200000	471200000	1.16743	0.668571	1.05891	0.705028	1.16479	8	0	2141000000	0.190243	38068879	0.482996	1.81187	0.097052	0.077664	0.952046	0.35623	0.332536	112	333	1
300676	2019	广东省	M74	0	235500000	636100000	1.21766	0.698867	1.10473	0.733483	1.21538	9	0	2324000000	0.255212	46738251	0.473914	1.78439	0.10155	0.047134	0.980018	0.362836	0.252913	119	309	1
300676	2020	广东省	M74	0	443500000	984100000	1.39018	0.791526	1.26221	0.849753	1.39626	10	0	6928000000	0.461749	51941942	0.750085	-2.75455	0.131614	0.187766	1.08713	0.32361	0.394377	141	315	1
300677	2017	山东省	C29	0	43026589	107600000	3.06774	0.30019	2.83663	2.3999	3.09103	8	0	1522000000	0.344177	2.04416e+06	1.05563	-1.14051	0.077465	0.087493	1.18713	0.383021	0.33154	14	38	1
300677	2018	山东省	C29	0	45156510	136600000	3.17595	0.319142	2.9373	2.48333	3.20201	9	0	1597000000	0.474932	6565700	0.780557	-2.16616	0.075168	0.073966	0.959618	0.378969	0.17	26	45	1
300677	2019	山东省	C29	0	47611818	163700000	3.35145	0.360988	3.10198	2.62085	3.38184	10	0	1729000000	0.498071	6.51024e+06	0.696168	0.181421	0.082463	0.059581	1.11534	0.388157	0	9	17	1
300677	2020	山东省	C29	0	204400000	343500000	3.73604	0.389676	3.46137	2.94673	3.79416	11	0	11420000000	0.269973	13741253	1.06973	-8.9919	0.076409	0.541524	1.0318	0.167364	0.427059	34	36	1
300683	2017	湖北省	C27	1	18520137	46300344	3.62237	2.96684	3.38541	2.36418	3.63911	25	0	652200000	0.139161	9249600	0.393063	-3.54055	0.028249	0.073974	0.950623	0.325413	0	2	5	2
300683	2018	湖北省	C27	1	21551636	60906928	3.75795	3.06092	3.51282	2.45326	3.77697	26	0	498700000	0.20682	3.96444e+06	0.274142	0.177446	0.029647	0.042436	0.935594	0.367613	0	1	2	2
300683	2019	湖北省	C27	1	44128319	95899208	3.9509	3.1676	3.69468	2.57902	3.97349	27	0	514700000	0.188534	4.31556e+06	0.285854	-0.525931	0.035132	0.028203	0.844452	0.368574	0.152857	14	16	2
300683	2020	湖北省	C27	1	60009536	141500000	4.44378	3.54966	4.15656	2.92872	4.50625	28	0	432400000	0.211116	5903801	0.239702	1.29465	0.036148	-0.011742	1.09228	0.374067	0.195956	26	28	2
300685	2017	福建省	C27	0	38425833	96064582	0	0	0	0	0	9	0	287200000	0.065693	14293268	0.475458	-4.05839	0.028249	0.135376	1.03441	0.382693	0.403797	0	0	2
300685	2018	福建省	C27	0	56545364	138200000	0	0	0	0	0	10	0	370600000	0.075734	15482370	0.536224	0.367788	0.029647	0.154795	0.963643	0.286339	0.375	0	0	2
300685	2019	福建省	C27	0	66037193	183500000	0	0	0	0	0	11	0	480000000	0.138205	22440052	0.552512	-1.0326	0.035132	0.129421	0.907582	0.299851	0.444444	0	0	2
300685	2020	福建省	C27	0	80205476	236200000	0	0	0	0	0	12	0	600900000	0.127161	33333071	0.563378	-0.335141	0.036148	0.139475	1.04166	0.327535	0.444444	0	0	2
300702	2017	浙江省	C27	0	22866210	57165524	0	0	0	0	0	14	0	1033000000	0.388765	8.81318e+06	0.564062	1.04353	0.028249	0.047555	1.2805	0.393114	0.201259	0	0	1
300702	2018	浙江省	C27	0	57356348	105900000	0	0	0	0	0	15	0	1238000000	0.449873	6.76459e+06	0.557922	1.22745	0.029647	0.062245	1.0341	0.377477	0.530731	0	0	1
300702	2019	浙江省	C27	1	79068293	169100000	0	0	0	0	0	16	0	1752000000	0.282756	15511171	0.743108	-0.61491	0.035132	0.206225	1.00694	0.313015	0.534722	0	0	1
300702	2020	浙江省	C27	1	124800000	268500000	0	0	0	0	0	17	0	2135000000	0.274632	25595767	0.529167	-1.69979	0.036148	0.136425	1.04905	0.330681	0.5	0	0	1
300705	2017	湖南省	C27	0	9.14391e+06	22859784	0	0	0	0	0	16	0	464700000	0.141637	3261100	0.694895	-5.15495	0.028249	0.089149	1.00231	0.389039	0.239062	0	0	2
300705	2018	湖南省	C27	0	41501354	60932170	0	0	0	0	0	17	0	676400000	0.238602	5.06608e+06	0.849625	-0.234618	0.029647	0.076319	0.991985	0.396549	0.5	0	0	2
300705	2019	湖南省	C27	0	77339409	129100000	0	0	0	0	0	18	0	766900000	0.289365	14039867	0.861918	0.663744	0.035132	0.051363	1.07075	0.396325	0.276755	0	0	1
300705	2020	湖南省	C27	0	56912976	166700000	0	0	0	0	0	19	0	807000000	0.260929	18439986	0.865076	0.685264	0.036148	0.07275	1.0537	0.393361	0.518222	0	0	1
300723	2017	广东省	C27	0	17163965	42909911	0	0	0	0	0	15	0	1200000000	0.25201	9.86565e+06	0.931395	-0.98967	0.028249	0.104474	1.08264	0.369442	0.178571	0	0	2
300723	2018	广东省	C27	0	65961745	102400000	0	0	0	0	0	16	0	1207000000	0.270456	11842098	0.802694	-3.54626	0.029647	0.116616	1.06689	0.363098	0.4725	0	0	2
300723	2019	广东省	C27	0	69061960	156100000	0	0	0	0	0	17	0	1359000000	0.253063	12103518	0.912302	-1.37289	0.035132	0.079412	1.02268	0.369875	0.492456	0	0	2
300723	2020	广东省	C27	0	94307754	227000000	0	0	0	0	0	18	0	1382000000	0.303073	79100000	0.781023	-0.707262	0.036148	0.104252	1.03744	0.36949	0.492456	0	0	2
300725	2017	江苏省	C26	0	8.15122e+06	20378040	0	0	0	0	0	11	0	237600000	0.112446	3.07624e+06	0.481587	-2.5095	0.036831	0.119472	1.04549	0.302063	0.164444	0	0	2
300725	2018	江苏省	C26	0	32013230	49334564	0	0	0	0	0	12	0	403700000	0.212086	11412962	0.628322	-1.77565	0.036201	0.176702	0.972997	0.26578	0.435	0	0	2
300725	2019	江苏省	C26	0	48757046	90691426	0	0	0	0	0	13	0	549600000	0.280106	8.8003e+06	0.643481	1.88758	0.038568	0.147767	0.994652	0.282554	0.534167	0	0	2
300725	2020	江苏省	C26	0	63358048	140400000	0	0	0	0	0	14	0	843300000	0.218765	9.75198e+06	0.421487	-2.03323	0.044079	0.075952	1.09925	0.331219	0.329218	0	0	2
300753	2018	江苏省	C35	0	7.27574e+06	18189356	0	0	0	0	0	17	0	251600000	0.10838	13897767	0.433217	-8.18007	0.054055	0.103321	0.986901	0.30902	0.12	0	0	2
300753	2019	江苏省	C35	1	17254650	32715603	0	0	0	0	0	18	0	315100000	0.109234	12995750	0.50109	-2.38362	0.062775	0.135734	0.93792	0.313169	0.15657	0	0	2
300753	2020	江苏省	C35	1	16410745	44219007	0	0	0	0	0	19	0	365500000	0.105652	18342534	0.535608	-1.88141	0.085994	0.117102	0.936092	0.359388	0.0711111	0	0	2
300759	2018	北京市	M73	0	22817604	57044010	2.4042	1.62647	2.20206	1.30787	2.40736	14	0	2455000000	0.493691	22652389	0.628718	0.539197	0.449278	0.073295	1.10649	0.318543	0.532164	6	15	1
300759	2019	北京市	M73	0	44284513	92771922	2.52035	1.70051	2.3096	1.36871	2.52477	15	0	3118000000	0.211073	32461240	0.378173	-4.13175	0.759764	0.053414	1.11415	0.325888	0.44	4	8	1
300759	2020	北京市	M73	0	73404658	152300000	2.84305	1.90301	2.60632	1.57097	2.87103	16	0	4235000000	0.24982	45183670	0.431076	-0.547061	0.865805	0.096315	1.06243	0.323062	0.3125	22	30	1
300760	2018	广东省	C35	0	223600000	559000000	3.34553	0.967808	3.03866	2.30172	3.36191	19	0	11610000000	0.29819	397100000	0.635923	-7.96701	0.054055	0.17227	0.963239	0.232051	0.163409	820	1736	1
300760	2019	广东省	C35	0	1162000000	1637000000	3.51881	1.04089	3.19765	2.42189	3.54005	20	0	13740000000	0.27374	385500000	0.645857	-2.94793	0.062775	0.182757	0.924041	0.207323	0.282602	805	1135	1
300760	2020	广东省	C35	0	1460000000	2852000000	3.93287	1.19611	3.57234	2.72491	3.98047	21	0	17350000000	0.300723	476400000	0.631286	-3.73958	0.085994	0.19995	0.991743	0.200425	0.255455	844	1063	1
300765	2019	河北省	C14	0	9.19358e+06	22983959	2.54878	1.88511	2.35179	1.09904	2.56258	13	0	1043000000	0.153228	19555571	0.440511	-4.79666	0.210355	0.095895	0.982028	0.366568	0.222222	8	11	1
300765	2020	河北省	C14	0	9787011	29323376	2.85697	2.10644	2.63685	1.24961	2.89356	14	0	1087000000	0.090698	17034972	0.44584	-1.65933	0.184428	0.101429	1.03145	0.362062	0.357135	18	19	1
300832	2020	广东省	C27	0	104900000	262300000	1.57631	1.27758	1.43302	1.21562	1.56916	25	0	1811000000	0.094518	42331745	0.4137	-7.63516	0.036148	0.177007	1.02393	0.209546	0.360493	41	45	1
300841	2020	四川省	C27	0	40591368	101500000	3.7417	2.67298	3.35798	2.83348	3.79654	16	0	856900000	0.080666	4.98258e+06	0.483609	-8.99869	0.036148	0.189994	0.974896	0.244962	0.444444	11	16	2
300869	2020	河北省	C35	0	33960123	84900307	3.95657	0.64074	3.59711	3.64226	4.01613	24	0	1156000000	0.252168	37269086	0.667941	-7.52794	0.085994	0.292395	0.976258	0.243231	0.201389	17	19	1
300878	2020	浙江省	C27	0	14220930	35552325	4.33932	3.37968	4.039	3.55653	4.40728	20	0	513800000	0.150047	30930967	0.382351	-2.78672	0.036148	0.083317	0.966552	0.387521	0	3	3	1
600055	2005	北京市	C35	0	123300000	308200000	0.792014	0.0623862	0.725242	0.460007	0.792014	8	1	494900000	0.499505	0	0.578583	4.85332	0.060771	0.021647	1.41757	0.35577	0.72	0	0	1
600055	2006	北京市	C35	0	316900000	578900000	0.807284	0.0634542	0.739421	0.468859	0.802548	9	1	522100000	0.432488	0	0.648728	2.91599	0.066573	0.037432	1.29829	0.411858	0.57	7	60	1
600055	2007	北京市	C35	0	27276514	519300000	0.887444	0.0919191	0.81349	0.51565	0.884907	10	1	528700000	0.464763	4813700	0.599112	3.51848	0.101414	0.031448	1.42107	0.410023	0.580247	0	0	1
600055	2008	北京市	C35	0	12778095	454200000	0.940123	0.106196	0.861852	0.546523	0.937458	11	1	577600000	0.508444	7042100	0.590887	1.27225	0.105061	0.02843	1.48938	0.379364	0	3	19	2
600055	2009	北京市	C35	1	11912105	398000000	1.09669	0.142779	1.00144	0.641159	1.10518	12	1	652700000	0.424198	2705600	0.704293	1.08731	0.080176	0.07151	1.13077	0.358411	0	1	9	2
600055	2010	北京市	C35	1	13022099	351300000	1.70751	0.252331	1.56162	0.99555	1.71817	13	1	557800000	0.417479	7.95911e+06	0.597578	2.64272	0.077015	0.042288	1.09432	0.409885	0.25	14	40	2
600055	2011	北京市	C35	1	17339982	316000000	2.01859	0.30432	1.8496	1.17629	2.02326	14	1	531600000	0.397441	14700464	0.580511	4.48	0.075297	0.040147	1.1134	0.414603	0.150188	2	8	2
600055	2012	北京市	C35	1	40989212	309600000	2.19307	0.349108	2.00828	1.27689	2.19737	15	1	622700000	0.40876	6.70506e+06	0.633093	2.86045	0.067469	0.030822	1.22043	0.416085	0.6875	9	41	1
600055	2013	北京市	C35	0	41490386	304600000	2.23349	0.355834	2.04527	1.29992	2.24272	16	1	685600000	0.410313	25369716	0.668983	1.99925	0.053833	0.039139	1.03377	0.40615	0.442334	14	40	1
600055	2014	北京市	C35	0	40594706	299500000	2.38626	0.375239	2.1812	1.38724	2.40048	17	1	658800000	0.447133	39940647	0.60305	2.53899	0.048547	0.02069	1.03469	0.421678	0.248299	13	44	1
600055	2015	北京市	C35	0	43247930	297800000	2.61773	0.426756	2.38859	1.52028	2.63374	18	0	724900000	0.465378	38705264	0.615059	3.73921	0.054468	0.032067	1.05307	0.412054	0.444444	8	23	2
600055	2016	北京市	C35	0	52469267	305600000	2.82136	0.468241	2.574	1.63858	2.8381	19	0	717700000	0.156845	33277920	0.369203	-2.33656	0.047547	0.03104	0.766404	0.409335	0	2	7	2
600055	2017	北京市	C35	0	45372460	305200000	3.21047	0.520485	2.92398	1.86315	3.22775	20	0	768500000	0.180886	73607	0.380731	1.86904	0.04647	0.043546	0.876833	0.400728	0	8	13	2
600055	2018	北京市	C35	0	50195865	309600000	3.32552	0.554734	3.02912	1.92942	3.34534	21	0	805700000	0.172934	49576200	0.391298	0.568787	0.054055	0.061168	0.884433	0.37624	0.340556	25	30	2
600055	2019	北京市	C35	0	66024396	329200000	3.5042	0.616183	3.19306	2.03392	3.52826	22	0	815300000	0.149086	41317903	0.382802	0.406944	0.062775	0.064305	0.889882	0.362089	0.305556	17	32	2
600055	2020	北京市	C35	0	60225414	340000000	3.91449	0.720412	3.57215	2.28772	3.96628	23	0	933800000	0.167932	40598057	0.395804	-2.10516	0.085994	0.076325	0.93887	0.344652	0.3892	17	18	2
600056	2005	北京市	F52	0	16166575	40416439	0.933791	0.875732	0.856384	0.597648	0.933791	8	1	1930000000	0.541965	0	1.15281	3.07978	0.064217	0.050699	0.98937	0.26138	0.0642744	6	29	2
600056	2006	北京市	F52	0	30577175	64931148	0.963186	0.898438	0.88333	0.616559	0.956716	9	1	2742000000	0.585179	0	1.56489	2.29571	0.068301	0.049928	1.0248	0.28325	0.483	7	39	1
600056	2007	北京市	F52	0	36215365	91406841	1.03267	0.953787	0.94723	0.661108	1.02917	10	1	2459000000	0.433503	0	0.909018	0.559921	0.06112	0.0966	1.01633	0.299136	0	11	86	1
600056	2008	北京市	F52	0	26166089	103900000	1.0936	0.994996	1.00344	0.701199	1.09	11	1	2947000000	0.517385	150000	1.26153	3.01854	0.057559	0.080343	1.1019	0.306299	0	9	16	1
600056	2009	北京市	F52	0	2.95914e+06	91241754	1.25913	1.12289	1.15142	0.810284	1.26608	12	1	4575000000	0.704033	66000	0.876424	-1.70377	0.074672	0.042674	1.05726	0.30781	0	8	34	1
600056	2010	北京市	F52	0	20059474	97614965	1.94752	1.6907	1.78278	1.2482	1.95799	13	1	5793000000	0.692773	5.46128e+06	1.19512	3.79571	0.074551	0.047814	1.04221	0.294265	0	6	28	1
600056	2011	北京市	F52	0	8.25463e+06	91227354	2.3145	1.98705	2.12445	1.48292	2.31882	14	1	6563000000	0.689756	1.30013e+06	1.17905	2.91599	0.057058	0.052035	1.0618	0.291736	0.0634921	16	47	1
600056	2012	北京市	F51	0	31800448	109300000	2.50131	2.1181	2.29339	1.60052	2.50616	15	1	8931000000	0.71832	816539	1.21074	2.79695	0.083136	0.050093	0.997361	0.274672	0.159378	21	38	1
600056	2013	北京市	C27	0	51289884	144200000	2.54476	2.15478	2.33316	1.62676	2.55536	16	1	13300000000	0.697187	17142975	1.15942	2.82519	0.02633	0.041939	1.19663	0.356739	0.186404	50	116	1
600056	2014	北京市	C27	0	57842283	180400000	2.73898	2.31225	2.50616	1.7473	2.75512	17	1	15900000000	0.614068	19881012	1.25724	1.52832	0.026696	0.043206	1.132	0.354914	0.147	29	92	1
600056	2015	北京市	C27	1	60516314	213900000	2.99931	2.51726	2.74105	1.90958	3.01604	18	1	18220000000	0.626261	17177899	1.27304	1.17156	0.031096	0.044483	1.07271	0.344854	0.0891935	34	110	1
600056	2016	北京市	C27	1	73503564	255300000	3.23183	2.68777	2.95466	2.05887	3.24678	19	1	22710000000	0.606448	50714638	1.31837	1.37876	0.030172	0.0573	1.02903	0.347825	0.174932	30	76	1
600056	2017	北京市	C27	1	86525971	303500000	3.68441	3.04687	3.3618	2.34156	3.69877	20	1	26170000000	0.580677	25000	1.42085	2.15997	0.028249	0.072815	1.04645	0.341962	0.467469	14	27	1
600056	2018	北京市	C27	1	125700000	383700000	3.82477	3.14516	3.49162	2.43001	3.84145	21	1	26170000000	0.600029	53997264	1.2234	1.92707	0.029647	0.071845	1.05795	0.358303	0.288396	42	84	1
600056	2019	北京市	C27	0	139600000	465700000	4.01768	3.2561	3.66892	2.5546	4.03771	22	1	29280000000	0.630921	139100000	1.18276	3.13725	0.035132	0.042072	1.09106	0.357695	0.165064	32	51	1
600056	2020	北京市	C27	0	139000000	534800000	4.51687	3.63711	4.12914	2.89966	4.57538	23	1	32430000000	0.631889	141400000	1.18437	2.50805	0.036148	0.041759	1.13367	0.350243	0.236752	39	49	1
600062	2005	北京市	C27	0	29874021	74685053	0.854084	0.76583	0.782973	0.567448	0.854084	8	1	4597000000	0.491446	0	1.20563	5.38397	0.033739	0.049819	1.14515	0.390727	0.242063	14	80	1
600062	2006	北京市	C27	0	41562935	105000000	0.878972	0.787298	0.805837	0.58306	0.872927	9	1	4107000000	0.387846	0	1.24231	2.80794	0.033626	0.054987	1.07869	0.388866	0.118839	19	108	1
600062	2007	北京市	C27	0	51608853	140900000	0.945548	0.834312	0.867006	0.630324	0.94223	10	1	4526000000	0.356278	11906704	1.24041	1.91633	0.03689	0.124571	1.0199	0.396057	0.127407	9	41	1
600062	2008	北京市	C27	0	43428802	163200000	1.0024	0.874215	0.91939	0.668807	0.999242	11	1	4738000000	0.262017	26624653	1.15987	1.16493	0.034313	0.092868	1.02719	0.400917	0.0909054	26	120	1
600062	2009	北京市	C27	0	56527780	195200000	1.15729	0.990893	1.05689	0.777694	1.17043	12	1	4812000000	0.250624	21189452	1.06805	-0.053173	0.031055	0.098252	0.997521	0.390439	0.223382	41	162	1
600062	2010	北京市	C27	0	51271662	217200000	1.81774	1.50608	1.66254	1.20381	1.8341	13	1	4967000000	0.245813	22972530	1.03098	0.332802	0.02495	0.102391	0.996767	0.393711	0.227968	30	161	1
600062	2011	北京市	C27	0	65594916	250200000	2.14983	1.7633	1.97065	1.42569	2.16007	14	1	5763000000	0.285285	45305786	1.05042	1.08818	0.04983	0.09092	1.00233	0.381503	0.207198	54	180	1
600062	2012	北京市	C27	0	69008571	281700000	2.32209	1.87536	2.12641	1.54051	2.33327	15	1	6304000000	0.276752	39622845	1.074	1.91335	0.024829	0.096891	1.00259	0.381705	0.176568	40	158	1
600062	2013	北京市	C27	0	77880860	317300000	2.36834	1.912	2.16857	1.56709	2.38522	16	1	6128000000	0.176625	42204553	1.05457	-1.2668	0.02633	0.134772	1.01164	0.369604	0.251724	57	166	1
600062	2014	北京市	C27	0	87614720	357300000	2.53737	2.05004	2.31884	1.67651	2.5597	17	1	3812000000	0.141242	28010280	0.64674	-0.379034	0.026696	0.082133	0.972151	0.344726	0.287211	80	213	1
600062	2015	北京市	C27	0	154000000	457800000	2.76899	2.23027	2.52739	1.82912	2.79266	18	1	4552000000	0.17122	44852194	0.661899	-0.633795	0.031096	0.085639	0.97442	0.348154	0.194201	66	156	1
600062	2016	北京市	C27	0	137400000	526600000	2.9796	2.38616	2.72022	1.97099	3.0028	19	1	4849000000	0.145974	56298268	0.66672	-0.517052	0.030172	0.089698	0.991994	0.350224	0.254921	81	156	1
600062	2017	北京市	C27	0	186200000	633800000	3.3942	2.70608	3.09268	2.24002	3.41751	20	1	5583000000	0.168399	684747	0.680432	-0.350857	0.028249	0.093464	0.990895	0.351673	0.150188	61	101	1
600062	2018	北京市	C27	0	201800000	740500000	3.52009	2.79599	3.20867	2.32177	3.54621	21	1	6942000000	0.232635	46792957	0.798074	-1.85439	0.029647	0.096006	0.996983	0.367172	0.152778	83	122	1
600062	2019	北京市	C27	0	245100000	874500000	3.69947	2.89595	3.37352	2.44374	3.72971	22	1	7786000000	0.230588	54958666	0.831879	-1.25956	0.035132	0.09457	0.992175	0.368236	0.173791	67	94	1
600062	2020	北京市	C27	0	286500000	1030000000	4.13729	3.22882	3.7768	2.762	4.20086	23	1	7016000000	0.244796	56049884	0.684891	-0.801354	0.036148	0.081625	0.963915	0.36502	0.151833	112	123	1
600079	2005	湖北省	S90	0	151900000	379800000	0.95359	0.888044	0.887423	0.63809	0.95359	12	0	747900000	0.623999	0	0.365737	5.51516	0.047597	0.03521	1.53922	0.380627	0.293588	8	38	1
600079	2006	湖北省	S90	0	167100000	489900000	0.982157	0.911159	0.914311	0.655664	0.975366	13	0	761300000	0.518009	0	0.32625	3.43549	0.04951	0.049631	1.3989	0.396813	0.203704	15	78	1
600079	2007	湖北省	S90	0	16603391	433000000	1.05752	0.967731	0.983738	0.70973	1.0533	14	0	704500000	0.517138	277667	0.293414	3.41352	0.076932	0.03758	1.45798	0.319176	0.282407	16	191	1
600079	2008	湖北省	S90	0	660800	368700000	1.12069	1.01199	1.0435	0.753195	1.11585	15	0	980300000	0.514493	1400000	0.401045	2.87011	0.094919	0.039885	1.51649	0.379523	0.145125	11	42	1
600079	2009	湖北省	C27	0	53141724	366600000	1.29271	1.14379	1.20412	0.875388	1.30105	16	0	1270000000	0.370984	16582138	0.402117	1.39278	0.031055	0.075791	1.13945	0.370568	0.147357	34	126	1
600079	2010	湖北省	C27	0	46386927	358000000	2.01026	1.72478	1.87828	1.35276	2.02211	17	0	2040000000	0.449505	19289509	0.521441	2.54362	0.02495	0.071917	1.11256	0.354196	0.177249	52	202	1
600079	2011	湖北省	C27	0	63600543	367900000	2.38662	2.02902	2.23215	1.60381	2.39212	18	0	3270000000	0.491284	34157262	0.586908	3.77383	0.04983	0.069575	1.15392	0.350682	0.352143	29	135	1
600079	2012	湖北省	C27	1	178600000	491300000	2.5809	2.16305	2.41413	1.73381	2.58704	19	0	4796000000	0.535747	83917475	0.676367	4.03798	0.024829	0.07166	1.1949	0.347053	0.217168	64	231	1
600079	2013	湖北省	C27	1	192000000	609500000	2.62653	2.20037	2.45745	1.76282	2.63862	20	0	5389000000	0.476631	41999132	0.619162	1.57703	0.02633	0.06194	1.21652	0.348093	0.29734	81	379	1
600079	2014	湖北省	C27	1	274900000	793000000	2.82143	2.35869	2.63833	1.88705	2.83941	21	0	6279000000	0.52924	41877047	0.579564	1.62837	0.026696	0.05225	1.21942	0.352554	0.331428	177	501	1
600079	2015	湖北省	C27	1	329800000	1004000000	3.08607	2.56797	2.88453	2.06071	3.1051	22	0	8907000000	0.494157	61881152	0.553883	1.28866	0.031096	0.047005	1.22547	0.359633	0.234219	232	622	1
600079	2016	湖北省	C27	0	402100000	1255000000	3.32455	2.74328	3.10912	2.22142	3.34237	23	0	10880000000	0.54659	136300000	0.466595	1.70408	0.030172	0.040872	1.24185	0.361429	0.194617	170	448	1
600079	2017	湖北省	C27	0	455500000	1523000000	3.79071	3.10855	3.5453	2.52551	3.80829	24	0	13430000000	0.53097	9982662	0.436244	2.15285	0.028249	0.065476	1.19263	0.353942	0.233334	192	362	1
600079	2018	湖北省	C27	0	548900000	1843000000	3.93273	3.21006	3.67903	2.6179	3.95292	25	0	15730000000	0.597101	117300000	0.526031	2.5469	0.029647	-0.055363	11.0837	0.360016	0.235221	170	297	1
600079	2019	湖北省	C27	0	534800000	2101000000	4.13513	3.32609	3.87008	2.75611	4.15911	26	0	18100000000	0.600232	143200000	0.62281	2.50489	0.035132	0.038599	1.49064	0.357056	0.223894	241	318	1
600079	2020	湖北省	C27	0	652600000	2439000000	4.64136	3.72032	4.34495	3.11784	4.70361	27	0	16800000000	0.590951	195700000	0.644038	2.72525	0.036148	0.054512	1.41211	0.349925	0.241125	210	249	1
600080	2005	陕西省	C27	0	154300000	385700000	0.403872	0.371378	0.368822	0.238665	0.403872	9	0	771000000	0.658453	0	0.337167	7.57924	0.033739	-0.043731	9.97634	0.232642	0.444444	0	0	2
600080	2006	陕西省	C27	0	244500000	572400000	0.412055	0.379002	0.376318	0.243531	0.409544	10	0	312700000	0.633626	0	0.160753	5.44295	0.033626	-0.039521	5.50208	0.383728	0.625	0	0	2
600080	2007	陕西省	C27	0	207400000	694000000	0.453282	0.411278	0.413371	0.268191	0.452107	11	0	305800000	0.551496	0	0.184801	3.78129	0.03689	0.019987	3.85274	0.42325	0.693333	0	0	2
600080	2008	陕西省	C27	0	1.39979e+06	591300000	0.474864	0.427657	0.433463	0.2792	0.473844	12	0	499800000	0.492238	0	0.380863	2.50156	0.034313	-0.038763	5.79353	0.287995	0.727347	0	0	2
600080	2009	陕西省	C27	1	3.1579e+06	505800000	0.567408	0.50885	0.518393	0.327533	0.558942	13	0	316900000	0.497298	767600	0.241192	2.84473	0.031055	-0.010648	4.93332	0.354132	0.44898	0	0	2
600080	2010	陕西省	C27	1	433730	430300000	0.867688	0.760179	0.796744	0.499989	0.859784	14	0	303000000	0.492238	26726771	0.229328	2.62179	0.02495	0.023393	2.76736	0.403534	0.527258	0	0	2
600080	2011	陕西省	C27	1	1.13307e+06	366900000	1.02846	0.898746	0.945288	0.594142	1.01816	15	0	341500000	0.140886	4.82323e+06	0.353815	1.97574	0.04983	0.154889	1.18841	0.361146	0.5	0	0	2
600080	2012	陕西省	C27	1	7.41731e+06	319300000	1.12688	0.97993	1.03584	0.655888	1.1157	16	0	415100000	0.143971	2658100	0.409407	2.03277	0.024829	0.038942	0.977795	0.355444	0.317469	0	0	2
600080	2013	陕西省	C27	0	9.16762e+06	280600000	1.15452	1.00321	1.06131	0.6744	1.14536	17	0	422400000	0.157552	9.50996e+06	0.397533	1.37686	0.02633	0.038219	0.933865	0.35547	0.5	0	0	2
600080	2014	陕西省	C27	0	10992566	249500000	1.2583	1.09879	1.15491	0.745127	1.25085	18	0	634600000	0.194633	6.18639e+06	0.562687	1.7892	0.026696	0.023531	0.8313	0.357912	0.292	0	0	2
600080	2015	陕西省	C27	0	11451493	223500000	1.41513	1.23933	1.29825	0.852997	1.40772	19	0	646900000	0.168609	5.44994e+06	0.580359	1.36978	0.031096	0.020473	0.830118	0.359537	0	6	19	2
600080	2016	陕西省	C27	1	13053108	203000000	1.52396	1.32428	1.39927	0.919932	1.51511	20	0	588300000	0.256365	333500	0.461681	1.58419	0.030172	0.019258	0.99897	0.364396	0	3	3	2
600080	2017	陕西省	C27	1	12887722	185500000	1.75362	1.52204	1.60986	1.06494	1.74359	21	0	658300000	0.211885	0	0.53356	1.6097	0.028249	0.037919	1.12306	0.36311	0.5	2	9	2
600080	2018	陕西省	C27	1	13080220	170700000	1.82652	1.58682	1.67705	1.11359	1.81652	22	0	628900000	0.102978	1741359	0.377328	-0.585655	0.029647	0.018679	0.973417	0.378905	0.5	2	5	2
600080	2019	陕西省	C27	1	15082821	160200000	1.90698	1.6462	1.75061	1.15763	1.89815	23	0	626200000	0.133406	4.41507e+06	0.381111	-0.062025	0.035132	0.01334	0.908668	0.377002	0.104683	3	4	2
600080	2020	陕西省	C27	1	17332401	153500000	2.14109	1.84224	1.9651	1.30715	2.14033	24	0	551200000	0.121127	2.98994e+06	0.341156	-0.293685	0.036148	0.018867	0.803637	0.38295	0	2	2	2
600085	2010	北京市	C27	0	21784361	54460904	1.75662	1.6043	1.6097	1.19056	1.76942	13	1	3539000000	0.231001	12358758	0.696707	0.384129	0.02495	0.08582	0.988123	0.337483	0.0625	22	112	1
600085	2011	北京市	C27	0	59003576	105300000	2.07476	1.88695	1.90487	1.40592	2.08221	14	1	5515000000	0.343639	15177010	0.833352	2.41901	0.04983	0.089312	0.996614	0.32055	0	13	111	1
600085	2012	北京市	C27	0	35638705	125100000	2.2513	2.01776	2.066	1.5245	2.2591	15	1	6768000000	0.420312	28453987	0.776178	1.51957	0.024829	0.090879	1.00791	0.347331	0.0766667	1	2	1
600085	2013	北京市	C27	0	40570701	146900000	2.29873	2.05832	2.10933	1.5529	2.31204	16	1	7814000000	0.342053	32117963	0.731592	-1.48238	0.02633	0.089549	1.02046	0.343058	0.222222	6	28	1
600085	2014	北京市	C27	0	49641829	174500000	2.46074	2.20661	2.25373	1.65563	2.47939	17	1	8624000000	0.332148	25111303	0.748135	-1.04245	0.026696	0.096856	0.993433	0.342157	0.277778	7	32	1
600085	2015	北京市	C27	0	152800000	301100000	2.69111	2.40087	2.46081	1.80766	2.71217	18	1	9576000000	0.241947	16511203	0.753756	-0.596734	0.031096	0.10217	0.990723	0.332821	0	13	41	1
600085	2016	北京市	C27	0	161900000	417900000	2.89103	2.55703	2.64351	1.94592	2.9126	19	1	10670000000	0.292009	29377945	0.708718	-0.566557	0.030172	0.09157	0.990291	0.340771	0.108796	17	57	1
600085	2017	北京市	C27	0	165500000	520700000	3.30402	2.90128	3.0145	2.21452	3.32621	20	1	11630000000	0.296129	156458	0.714981	-0.143699	0.028249	0.093099	1.00016	0.342406	0.296313	16	45	1
600085	2018	北京市	C27	0	168900000	611500000	3.4214	2.98925	3.12207	2.29176	3.44662	21	1	11990000000	0.290478	43011430	0.693863	-1.08303	0.029647	0.089001	0.990085	0.354381	0.425319	17	38	1
600085	2019	北京市	C27	0	169900000	689700000	3.59686	3.09034	3.28357	2.4148	3.62666	22	1	11020000000	0.299286	35980040	0.634606	-1.02128	0.035132	0.07464	0.984745	0.366544	0.074025	73	110	1
600085	2020	北京市	C27	0	179800000	766000000	4.00715	3.43966	3.66205	2.71402	4.06241	23	1	10580000000	0.288087	56399101	0.587332	-0.190145	0.036148	0.074018	0.981874	0.370916	0.231018	39	48	1
600090	2005	新疆维吾尔自治区	C15	0	512300000	1281000000	0.057853	0.0453123	0.0449851	0.0292049	0.057853	12	0	183300000	1.13	0	0.262135	13.5779	0.142879	0.005015	1.12223	0.537883	0.455719	0	0	2
600090	2006	新疆维吾尔自治区	C15	0	122900000	1212000000	0.0593419	0.0466378	0.0461233	0.0300116	0.0588243	13	0	707700000	0.57726	0	0.793159	3.13397	0.13997	0.112575	1.09011	0.35498	0.625	0	0	1
600090	2007	新疆维吾尔自治区	C15	0	126100000	1156000000	0.0638979	0.0511906	0.0495721	0.0325318	0.063414	14	0	800200000	0.547378	1.94116e+06	0.846428	4.31189	0.139234	0.137882	1.05995	0.291937	0.625	0	0	1
600090	2008	新疆维吾尔自治区	C15	0	34813635	1017000000	0.0653407	0.052568	0.0506638	0.0331086	0.0644852	15	0	866500000	0.537298	2.04328e+06	0.813393	2.24591	0.127896	0.117265	1.04203	0.255539	0.625	0	0	1
600090	2009	新疆维吾尔自治区	C15	0	35464894	900300000	0.0700625	0.0567878	0.0543389	0.0346849	0.0704204	16	0	942100000	0.528158	8.01515e+06	0.915394	3.17579	0.120975	0.035565	1.09597	0.41514	0.523085	0	0	1
600090	2010	新疆维吾尔自治区	C15	0	7.30013e+06	772600000	0.109703	0.0948752	0.0853892	0.0514957	0.1105	17	0	916700000	0.463177	4.17718e+06	0.946976	2.64964	0.106379	0.108384	1.02354	0.403876	0	2	23	1
600090	2011	新疆维吾尔自治区	C15	0	8.60587e+06	665300000	0.134794	0.115351	0.105344	0.0660444	0.135302	18	0	1023000000	0.475795	7.0074e+06	0.941053	3.99546	0.100316	0.103185	1.021	0.332423	0.569665	0	0	1
600090	2012	新疆维吾尔自治区	C15	0	4.65183e+06	570100000	0.14204	0.122313	0.110865	0.0690672	0.142747	19	0	1130000000	0.409512	6.85612e+06	1.00379	2.66172	0.101864	0.08485	1.05071	0.37007	0.578668	0	0	1
600090	2013	新疆维吾尔自治区	C15	0	6.59336e+06	491200000	0.144882	0.125387	0.113084	0.0699192	0.146069	20	0	1172000000	0.287506	5.35374e+06	1.00281	0.125465	0.10889	0.147331	1.00123	0.339193	0.21875	0	0	1
600090	2014	新疆维吾尔自治区	C15	0	6.30215e+06	423800000	0.157936	0.133961	0.12308	0.0758352	0.159514	21	0	1008000000	0.421228	4.9893e+06	0.838632	2.05533	0.112818	0.070152	1.08814	0.369384	0.555556	0	0	1
600090	2015	新疆维吾尔自治区	C15	0	1.50269e+06	361800000	0.167214	0.143416	0.130366	0.079491	0.169124	22	0	1068000000	0.427638	5.61317e+06	0.833463	-0.255686	0.144114	0.044458	1.04397	0.368952	0.381018	0	0	1
600090	2016	新疆维吾尔自治区	F51	0	40565603	348100000	0.171976	0.148208	0.134169	0.0809319	0.173671	23	0	7939000000	0.184787	161533	1.23755	0.109423	0.103248	0.075831	1.02245	0.287088	0.625	2	5	1
600090	2017	新疆维吾尔自治区	F51	0	26433852	322300000	0.196398	0.171549	0.152741	0.0894088	0.198377	24	0	8568000000	0.161685	382450	1.36944	0.388263	0.109112	0.080734	1.01792	0.286865	0.5	0	0	1
600090	2018	新疆维吾尔自治区	F51	0	89560925	363500000	0.198984	0.174309	0.154736	0.0901013	0.201701	25	0	9151000000	0.275468	200000	1.2433	2.05764	0.101832	0.06475	1.04985	0.299242	0.444444	0	0	1
600090	2019	新疆维吾尔自治区	F51	0	55294495	364300000	0.211416	0.187672	0.16472	0.0955868	0.214823	26	0	3734000000	0.273288	105000	0.507982	2.25586	0.101808	0.014919	1.4179	0.350035	0.693333	0	0	1
600090	2020	新疆维吾尔自治区	F51	0	578500000	888100000	0.219958	0.193107	0.171417	0.0985933	0.22394	27	0	737400000	0.410425	1.04316e+06	0.129285	2.33902	0.133019	-0.337593	17.1344	0.480618	0.380367	0	0	1
600129	2010	重庆市	C27	0	6.64573e+06	16614319	1.82876	1.63572	1.65988	1.56098	1.84379	17	1	5539000000	0.752093	23062964	0.851548	3.45913	0.02495	-0.018033	7.03732	0.356976	0.16	9	65	1
600129	2011	重庆市	C27	0	55206730	69328901	2.15783	1.91844	1.95954	1.84217	2.16777	18	1	5766000000	0.796061	116500000	0.802987	5.0539	0.04983	0.005517	3.93012	0.355702	0.013587	60	144	1
600129	2012	重庆市	C27	0	15217247	74146813	2.34109	2.04842	2.12498	1.99751	2.35113	19	1	5950000000	0.820908	13881473	0.792105	5.26557	0.024829	-0.021896	6.06937	0.353305	0.034	19	56	1
600129	2013	重庆市	C27	0	17590144	80614935	2.38632	2.08631	2.16643	2.03256	2.40199	20	1	5920000000	0.839991	68090705	0.704848	3.66741	0.02633	0.004701	5.79353	0.351759	0.125	10	44	1
600129	2014	重庆市	C27	0	19006315	87529010	2.54824	2.23114	2.31329	2.16429	2.5695	21	1	6195000000	0.845494	8558857	0.672127	3.74705	0.026696	-0.025502	10.0966	0.353787	0.24	4	9	1
600129	2015	重庆市	C27	0	28006428	102400000	2.7853	2.4216	2.52963	2.36225	2.80874	22	1	6347000000	0.869648	19873194	0.714323	3.45047	0.031096	0.022986	1.82035	0.362375	0.0444444	30	73	1
600129	2016	重庆市	C27	0	42536114	129600000	2.99788	2.58106	2.72305	2.54565	3.02225	23	1	6872000000	0.864546	34381764	0.826738	3.46781	0.030172	0.090154	1.25803	0.36985	0.0756614	38	70	1
600129	2017	重庆市	C27	0	51170587	161300000	3.41629	2.91651	3.10521	2.892	3.44153	24	1	7593000000	0.885828	0	0.819186	4.56378	0.028249	0.00895	2.23786	0.351813	0.025	30	65	1
600129	2018	重庆市	C27	0	87710542	224800000	3.5368	3.00206	3.21438	2.99225	3.56536	25	1	9022000000	0.745157	46999372	0.829272	2.78335	0.029647	0.004814	2.96197	0.359602	0.0752941	24	41	1
600129	2019	重庆市	C27	0	124300000	315400000	3.72532	3.10139	3.38422	3.1566	3.75889	26	1	9663000000	0.778909	91239116	0.82078	3.65661	0.035132	-0.007344	4.93332	0.369962	0.086785	38	55	1
600129	2020	重庆市	C27	0	88205450	356300000	4.15272	3.45599	3.77237	3.54947	4.21564	27	1	9246000000	0.781515	106900000	0.773704	3.56763	0.036148	0.002215	2.83655	0.380878	0.0635644	46	48	1
600161	2010	北京市	C27	0	52225956	130600000	1.75066	1.01284	1.60361	1.02894	1.75946	12	1	1113000000	0.533451	20956127	0.491101	2.941	0.02495	0.091236	1.07942	0.342718	0.240741	7	25	1
600161	2011	北京市	C27	0	61711975	172700000	2.0873	1.22626	1.91762	1.22751	2.09113	13	1	1259000000	0.551449	11273895	0.432499	3.8625	0.04983	0.090519	1.13663	0.315919	0.312911	0	0	1
600161	2012	北京市	C27	1	50537340	197300000	2.25211	1.32811	2.06662	1.32166	2.25653	14	1	1355000000	0.630226	24987589	0.312596	3.78647	0.024829	0.076977	1.08022	0.294354	0.225694	17	113	1
600161	2013	北京市	C27	1	54946289	222700000	2.29191	1.35536	2.10306	1.34305	2.30114	15	1	1647000000	0.613753	20031998	0.325937	2.57328	0.02633	0.081902	1.05139	0.296954	0.1875	9	17	1
600161	2014	北京市	C27	1	78214174	267500000	2.47343	1.44404	2.26486	1.44864	2.48737	16	1	1626000000	0.631344	20309113	0.303643	2.70119	0.026696	0.037596	1.37987	0.361393	0.0888889	18	38	1
600161	2015	北京市	C27	1	91397309	318800000	2.70378	1.57246	2.47339	1.58233	2.71772	17	1	1433000000	0.602935	24131031	0.287288	2.54669	0.031096	0.020523	1.56286	0.339823	0.5	4	7	1
600161	2016	北京市	C27	0	114100000	385100000	2.91065	1.66751	2.66427	1.70549	2.92195	18	0	1849000000	0.577924	23304810	0.362381	2.17826	0.030172	0.052394	1.2542	0.342041	0.324583	13	22	1
600161	2017	北京市	C27	1	55025918	382400000	3.32827	1.89087	3.03955	1.94329	3.33846	19	1	1535000000	0.131339	487246	0.481531	1.56836	0.028249	0.339913	1.01656	0.285022	0.348951	16	32	1
600161	2018	北京市	C27	1	76054361	401100000	3.45692	1.94608	3.15908	2.01908	3.46882	20	1	2474000000	0.142134	6381834	0.578464	0.681719	0.029647	0.145234	0.987601	0.314272	0.304098	10	19	1
600161	2019	北京市	C27	1	110100000	451000000	3.62827	2.01287	3.31691	2.11863	3.64256	21	1	2724000000	0.180072	6.09206e+06	0.519741	0.945623	0.035132	0.141621	0.978566	0.296077	0.458519	29	44	1
600161	2020	北京市	C27	1	166100000	549400000	4.08927	2.2698	3.74137	2.41726	4.1392	22	1	2843000000	0.20025	24334022	0.456912	1.35128	0.036148	0.125059	0.972572	0.294885	0.259652	27	46	1
600196	2005	上海市	C27	0	56524300	141300000	0.917093	0.852316	0.853708	0.530518	0.917093	11	0	2989000000	0.492824	0	0.527195	5.76817	0.033739	0.041975	1.20539	0.408304	0.0971796	168	736	1
600196	2006	上海市	C27	0	47154594	167300000	0.943474	0.874016	0.878907	0.545375	0.937066	12	0	3146000000	0.450015	0	0.4676	3.1753	0.033626	0.044142	1.23269	0.403994	0.100628	141	778	1
600196	2007	上海市	C27	0	131300000	273500000	1.01795	0.930175	0.948262	0.589517	1.01468	13	0	3669000000	0.419453	15959968	0.496746	2.17752	0.03689	0.09283	1.1619	0.348454	0.0149296	116	653	1
600196	2008	上海市	C27	0	54002487	286500000	1.07679	0.972866	1.00429	0.624642	1.07279	14	0	3611000000	0.410272	29168111	0.500501	2.28678	0.034313	0.100934	1.16827	0.402302	0.0668621	98	523	1
600196	2009	上海市	C27	0	174200000	417700000	1.24703	1.10555	1.16004	0.725442	1.25239	15	0	3698000000	0.396899	26169432	0.335925	1.46162	0.031055	0.222455	1.03808	0.357146	0.199234	90	480	1
600196	2010	上海市	C27	0	242500000	597600000	1.93319	1.66429	1.79902	1.11961	1.94219	16	0	4216000000	0.441547	35022247	0.270831	1.66762	0.02495	0.059473	1.13525	0.421527	0.082425	132	662	1
600196	2011	上海市	C27	0	264700000	772600000	2.29706	1.96252	2.13795	1.32876	2.30029	17	0	5856000000	0.489887	61738576	0.290951	3.1804	0.04983	0.062126	1.16767	0.412873	0.1153	117	532	1
600196	2012	上海市	C27	0	311300000	968000000	2.48644	2.09657	2.31563	1.43731	2.48992	18	0	6621000000	0.399986	57219352	0.287793	2.09054	0.024829	0.072108	1.1742	0.408489	0.227561	140	605	1
600196	2013	上海市	C27	0	420600000	1243000000	2.53246	2.13401	2.35922	1.46233	2.54146	19	0	8963000000	0.400699	95202446	0.339147	0.787574	0.02633	0.081423	1.13197	0.38639	0.176838	134	532	1
600196	2014	上海市	C27	0	563800000	1621000000	2.7249	2.28795	2.53571	1.56907	2.73935	20	0	10710000000	0.459394	74704635	0.340317	0.974572	0.026696	0.067065	1.13936	0.385342	0.173557	262	699	1
600196	2015	上海市	C27	0	678200000	2056000000	2.98802	2.4994	2.7773	1.71714	3.00344	21	0	11170000000	0.458934	92031641	0.330054	0.952966	0.031096	0.075145	1.13353	0.373253	0.2722	237	578	1
600196	2016	上海市	C27	0	885700000	2633000000	3.21701	2.66882	2.99335	1.85032	3.23107	22	0	12910000000	0.423084	175700000	0.334237	0.628968	0.030172	0.073601	1.11226	0.378369	0.195195	165	457	1
600196	2017	上海市	C27	0	1156000000	3394000000	3.67328	3.0309	3.4168	2.10718	3.68703	23	0	16110000000	0.520075	141800000	0.299068	1.62279	0.028249	0.057854	1.13659	0.381857	0.226505	277	612	1
600196	2018	上海市	C27	0	1810000000	4695000000	3.81133	3.13313	3.5474	2.18529	3.82749	24	0	21030000000	0.523854	276700000	0.353193	1.53542	0.029647	0.042804	1.20231	0.372367	0.288786	202	339	1
600196	2019	上海市	C27	0	2439000000	6430000000	4.00221	3.24919	3.73028	2.29766	4.02202	25	0	23720000000	0.484966	313100000	0.375529	1.79912	0.035132	0.049179	1.19122	0.369916	0.25261	327	640	1
600196	2020	上海市	C27	0	2789000000	8255000000	4.49776	3.64154	4.1977	2.60203	4.55249	26	0	25000000000	0.450514	393600000	0.362151	1.95205	0.036148	0.047081	1.15483	0.361552	0.258943	462	740	1
600200	2005	江苏省	C27	0	24557618	61394044	0.800197	0.739225	0.746746	0.49614	0.800197	11	0	1431000000	0.551166	0	0.647662	8.68825	0.033739	0.023948	1.581	0.388227	0.207265	16	184	1
600200	2006	江苏省	C27	0	24659247	76844184	0.828737	0.762088	0.774145	0.515343	0.822656	12	0	1875000000	0.57726	0	0.804825	3.65017	0.033626	0.008571	2.77152	0.371419	0.438776	4	18	1
600200	2007	江苏省	C27	0	11658228	76975785	0.880778	0.804699	0.822801	0.544966	0.87702	13	0	2366000000	0.569055	1460000	1.18963	4.1079	0.03689	-0.028732	8.31241	0.391156	0.166667	8	45	1
600200	2008	江苏省	C27	0	31595693	97025110	0.933643	0.840296	0.873674	0.577965	0.929918	14	0	2385000000	0.569392	3920000	1.22571	2.91243	0.034313	0.005931	4.43978	0.399101	0.153061	12	80	1
600200	2009	江苏省	C27	1	8.96553e+06	91436873	1.06681	0.941832	0.996093	0.661638	1.07387	15	0	2205000000	0.555756	1.76627e+06	1.15263	2.25879	0.031055	0.010117	2.10269	0.404485	0.25	6	16	1
600200	2010	江苏省	C27	1	11223967	88945309	1.65186	1.41213	1.54248	1.01757	1.66214	16	0	3132000000	0.663114	37262835	1.149	3.30358	0.02495	0.011415	1.74103	0.351118	0.575344	0	0	1
600200	2011	江苏省	C27	1	16270481	91873993	1.96872	1.65924	1.83827	1.21392	1.97355	17	0	3499000000	0.7323	30093630	1.02734	6.64031	0.04983	0.010848	1.60005	0.349783	0.3125	4	8	1
600200	2012	江苏省	C33	1	19713814	97806709	2.12248	1.76231	1.98205	1.30658	2.12795	18	0	3358000000	0.765947	15585607	0.864047	4.39598	0.209934	0.01507	1.48464	0.346684	0.142857	8	37	1
600200	2013	江苏省	S90	0	11786790	94922492	2.15718	1.79025	2.01493	1.327	2.16754	19	0	3475000000	0.728343	13502307	0.98599	3.36294	0.106784	0.023735	1.31658	0.331099	0.222222	6	21	1
600200	2014	江苏省	S90	0	15979846	96663964	2.32006	1.91923	2.16535	1.43072	2.33505	20	0	2730000000	0.716681	19093129	0.763019	4.39891	0.095285	0.021605	1.53789	0.357435	0.167361	22	82	1
600200	2015	江苏省	S90	0	11965976	94130346	2.5312	2.08209	2.35951	1.56217	2.54641	21	0	2594000000	0.598815	19370813	0.690252	2.84251	0.116075	0.014845	1.67663	0.367854	0.114931	10	24	1
600200	2016	江苏省	S90	0	21027921	101000000	2.72641	2.22562	2.54461	1.68402	2.73969	22	0	3520000000	0.433458	17380994	0.76138	0.686457	0.150845	0.014896	1.87243	0.376744	0.25	4	11	1
600200	2017	江苏省	S90	1	37372397	123300000	3.10609	2.51743	2.89815	1.91665	3.11893	23	0	2574000000	0.367496	11857400	0.638782	1.61164	0.109723	0.029184	1.18072	0.38189	0.308856	7	24	1
600200	2018	江苏省	S90	1	29172585	133900000	3.22418	2.59828	3.01043	1.99146	3.23905	24	0	1436000000	0.478528	22898492	0.368484	1.62385	0.119395	-0.061137	7.03732	0.421978	0	9	11	1
600200	2019	江苏省	S90	1	35007944	148900000	3.3859	2.69179	3.1657	2.08993	3.4032	25	0	1751000000	0.397101	9.11953e+06	0.538238	2.73898	0.318083	0.015756	1.62417	0.407822	0	6	15	1
600200	2020	江苏省	S90	1	18647704	145200000	3.80799	3.00826	3.56453	2.38213	3.8611	26	0	1544000000	0.500005	21131575	0.505367	3.89642	0.294805	-0.13705	10.0966	0.416488	0.157907	17	21	1
600211	2005	西藏自治区	C27	0	117800000	294600000	0.80113	0.555201	0.643372	0.700172	0.80113	6	0	696500000	0.520788	0	0.848726	6.52704	0.033739	-0.052226	5.72512	0.379459	0.0535714	10	42	2
600211	2006	西藏自治区	C27	0	118200000	368600000	0.817864	0.566596	0.656692	0.714015	0.812547	7	0	874100000	0.542805	0	0.994163	5.35447	0.033626	0.002832	5.52714	0.35063	0.222222	1	3	2
600211	2007	西藏自治区	C27	0	19235221	332500000	0.897489	0.606773	0.718885	0.78539	0.894409	8	0	817800000	0.670319	1915744	0.989512	4.44381	0.03689	-0.156524	4.93332	0.370506	0	3	18	1
600211	2008	西藏自治区	C27	0	2.52051e+06	285200000	0.952257	0.634343	0.763753	0.833967	0.948405	9	0	948400000	0.663534	11194856	1.19455	3.46146	0.034313	0.007061	2.77621	0.377863	0.615556	0	0	1
600211	2009	西藏自治区	C27	0	2574844	245000000	1.10699	0.726069	0.893518	0.979125	1.11787	10	0	1060000000	0.596616	15447000	1.49202	3.16428	0.031055	0.028029	1.22001	0.390405	0.575344	0	0	1
600211	2010	西藏自治区	C27	0	33743952	242000000	1.72834	1.10844	1.40272	1.52038	1.74181	11	0	1028000000	0.559209	18713000	1.51023	3.18888	0.02495	0.032878	1.20443	0.387439	0.750065	4	76	1
600211	2011	西藏自治区	C27	0	20369818	226100000	2.04787	1.31033	1.66233	1.7964	2.05499	12	0	974200000	0.549496	17546383	1.36957	4.37128	0.04983	0.026764	1.19707	0.386739	0.444444	2	8	1
600211	2012	西藏自治区	F51	0	2.03861e+06	194200000	2.22079	1.39932	1.80288	1.9479	2.22755	13	0	1102000000	0.543946	22487300	1.44517	3.73098	0.083136	0.036091	1.25585	0.352058	0.241034	4	26	1
600211	2013	西藏自治区	F51	0	3.47656e+06	168500000	2.25996	1.4238	1.83466	1.98176	2.27172	14	0	1257000000	0.649039	20471422	1.23277	-1.53713	0.087107	0.021066	1.28009	0.342561	0	0	0	1
600211	2014	西藏自治区	F51	0	3.58901e+06	146800000	2.408	1.51718	1.95542	2.10959	2.42486	15	0	1485000000	0.604199	816877	1.594	4.73923	0.071319	0.019312	0.976441	0.341449	0	2	22	1
600211	2015	西藏自治区	C27	1	3.47932e+06	128300000	2.62863	1.64311	2.13817	2.30194	2.64734	16	0	1225000000	0.312078	1.09536e+06	1.95766	0.131632	0.031096	0.128463	0.974996	0.351935	0.283951	6	9	2
600211	2016	西藏自治区	C27	1	6247958	115300000	2.83257	1.75219	2.30338	2.48149	2.85207	17	0	703100000	0.712666	36422462	0.347847	-0.732455	0.030172	0.087047	1.03788	0.329843	0.0817894	20	30	2
600211	2017	西藏自治区	C27	1	5.00263e+06	103000000	3.22579	2.00342	2.62519	2.81913	3.24601	18	0	796000000	0.122162	500000	0.392965	-0.495459	0.028249	0.100552	1.17297	0.328484	0.346088	13	38	2
600211	2018	西藏自治区	C27	1	7.37071e+06	94925875	3.33733	2.06857	2.71477	2.91676	3.36024	19	0	867600000	0.108566	59680998	0.405947	-1.51711	0.029647	0.086131	0.95413	0.321293	0	4	8	2
600211	2019	西藏自治区	C27	0	10285564	90972557	3.52094	2.16557	2.86106	3.0783	3.54801	20	0	1042000000	0.115798	3442879	0.453891	-3.48713	0.035132	0.114689	0.967244	0.320039	0	1	1	2
600211	2020	西藏自治区	C27	0	6.66193e+06	83988604	3.93198	2.40148	3.19376	3.46214	3.98918	21	0	1133000000	0.12088	50434861	0.466362	-0.648039	0.036148	0.142874	0.971205	0.312765	0.366667	5	8	2
600216	2005	浙江省	C27	0	37573018	93932545	0.840216	0.751929	0.782581	0.495397	0.840216	8	0	1885000000	0.668345	0	0.853638	7.67312	0.033739	0.038621	1.7037	0.375995	0	10	50	1
600216	2006	浙江省	C27	0	32877329	112700000	0.869171	0.772036	0.810493	0.512807	0.863123	9	0	2228000000	0.692567	0	0.868736	4.44597	0.033626	0.023443	1.92246	0.411235	0.245116	12	243	1
600216	2007	浙江省	C27	0	72435504	168200000	0.927713	0.817768	0.864646	0.546726	0.924489	10	0	2194000000	0.69284	9.85164e+06	0.77651	4.33413	0.03689	0.019317	2.20698	0.414029	0.486111	8	74	1
600216	2008	浙江省	C27	1	102400000	245500000	0.982269	0.85748	0.916732	0.579632	0.97751	11	0	3599000000	0.444797	7.47607e+06	1.15223	-2.92083	0.034313	0.2994	1.12897	0.323715	0.0764286	13	30	1
600216	2009	浙江省	C27	1	121800000	330500000	1.13039	0.968654	1.05318	0.668629	1.13592	12	0	3996000000	0.262475	11530256	1.07838	-4.99125	0.031055	0.312802	1.01638	0.317049	0.0588235	20	129	1
600216	2010	浙江省	C27	1	82808359	363700000	1.75708	1.47931	1.63835	1.03264	1.76635	13	0	4218000000	0.166881	9.23309e+06	0.982983	-2.54794	0.02495	0.246615	1.03454	0.311499	0.0222222	16	55	1
600216	2011	浙江省	C27	1	146300000	455400000	2.09956	1.75809	1.95738	1.23225	2.1037	14	0	4357000000	0.15361	31441319	0.928235	-0.989885	0.04983	0.195405	1.02277	0.322872	0.134045	38	263	1
600216	2012	浙江省	C27	1	169500000	556600000	2.26484	1.88046	2.11206	1.32807	2.26942	15	0	4748000000	0.121957	11663158	0.745856	-1.8488	0.024829	0.120598	0.97366	0.337509	0.0895598	21	47	1
600216	2013	浙江省	C27	1	160000000	633200000	2.30527	1.91521	2.1505	1.35029	2.31451	16	0	4423000000	0.142389	16616996	0.652816	-1.63586	0.02633	0.059897	0.98169	0.369061	0.571433	9	44	1
600216	2014	浙江省	C27	1	177600000	715800000	2.48333	2.05261	2.31512	1.45337	2.49722	17	0	4302000000	0.166178	21837924	0.614059	-0.285172	0.026696	0.021773	0.998102	0.385945	0.191111	23	61	1
600216	2015	浙江省	C27	1	147500000	756000000	2.70942	2.22618	2.52326	1.58551	2.72339	18	0	3984000000	0.198052	21044693	0.545128	0.384677	0.031096	0.019181	0.886183	0.402712	0.296545	35	69	1
600216	2016	浙江省	C27	1	174400000	816900000	2.91428	2.37311	2.71714	1.70757	2.92578	19	0	4658000000	0.206764	29907684	0.598936	0.011516	0.030172	0.050411	0.959716	0.376876	0.273284	21	68	1
600216	2017	浙江省	C27	1	194700000	889100000	3.33389	2.68669	3.10829	1.94798	3.3447	20	0	4949000000	0.205673	33345874	0.581266	0.269548	0.028249	0.024459	1.08567	0.39388	0.323005	42	138	1
600216	2018	浙江省	C27	1	232100000	987900000	3.45892	2.76868	3.227	2.02166	3.47154	21	0	5789000000	0.195445	19855291	0.682603	-0.359484	0.029647	0.032565	1.01984	0.382737	0.257113	38	96	1
600216	2019	浙江省	C27	1	317300000	1157000000	3.62881	2.86318	3.38961	2.12227	3.64392	22	0	5846000000	0.203637	50824862	0.679761	-1.56271	0.035132	0.028174	0.991543	0.385343	0.246665	46	105	1
600216	2020	浙江省	C27	1	380500000	1364000000	4.09422	3.21076	3.82834	2.41807	4.14517	23	0	6045000000	0.235268	60859735	0.697773	-0.444918	0.036148	0.062821	1.08234	0.365099	0.237006	44	66	1
600222	2005	河南省	C27	0	830200000	2076000000	0.930919	0.864676	0.863527	0.692113	0.930919	7	1	251300000	0.371268	0	0.334803	6.40514	0.033739	0.022417	1.52494	0.420499	0.166667	0	0	2
600222	2006	河南省	C27	0	541600000	2306000000	0.954956	0.885283	0.885989	0.708013	0.948459	8	1	369700000	0.39818	0	0.450448	4.41732	0.033626	0.021447	1.66136	0.384242	0	6	39	2
600222	2007	河南省	C27	0	141132	1960000000	1.03739	0.942823	0.96205	0.77408	1.0334	9	1	368700000	0.38266	1440200	0.439316	2.93403	0.03689	0.02522	1.58834	0.445753	0	8	26	2
600222	2008	河南省	C27	1	469586	1667000000	1.09927	0.985177	1.02039	0.821626	1.09496	10	1	586400000	0.407336	7394000	0.654354	2.87907	0.034313	0.02573	1.67517	0.448562	0.5	2	10	2
600222	2009	河南省	C27	1	1.10942e+06	1418000000	1.27412	1.11733	1.18102	0.960947	1.28286	11	1	776600000	0.463413	5.57229e+06	0.744525	3.37527	0.031055	0.028897	1.40951	0.42869	0	6	29	1
600222	2010	河南省	C27	1	21510984	1227000000	1.97748	1.68207	1.83798	1.48867	1.98918	12	1	845200000	0.513025	7535000	0.729919	3.3549	0.02495	0.022237	1.41239	0.435387	0.625	0	0	1
600222	2011	河南省	C27	1	5.61674e+06	1048000000	2.34286	1.97843	2.1817	1.76128	2.34783	13	1	885500000	0.569305	13285000	0.671691	4.7624	0.04983	0.014305	1.99178	0.435516	0	4	8	1
600222	2012	河南省	C27	1	9.14598e+06	900100000	2.53823	2.11209	2.36273	1.90811	2.5431	14	1	982400000	0.581696	5972000	0.693963	4.18288	0.024829	0.020413	1.84429	0.421421	0	0	0	1
600222	2013	河南省	F52	1	10142610	775200000	2.58402	2.14987	2.40564	1.94112	2.59449	15	1	1170000000	0.440833	3626700	0.667823	1.32698	0.047262	0.026466	1.63767	0.392508	0.16	8	23	1
600222	2014	河南省	C27	1	18626591	677600000	2.76979	2.30474	2.57512	2.07184	2.7858	16	1	1117000000	0.482413	1329500	0.547291	1.07424	0.026696	0.021893	1.68928	0.424717	0.275	10	19	1
600222	2015	河南省	C27	0	13321443	589200000	3.03315	2.51048	2.81736	2.26299	3.05038	17	1	901300000	0.431951	1917410	0.385436	1.24963	0.031096	0.001669	8.13325	0.436738	0	2	4	1
600222	2016	河南省	C27	0	31677703	532500000	3.26858	2.68016	3.03768	2.43957	3.28526	18	1	841200000	0.434151	3.07063e+06	0.359626	1.61519	0.030172	0.000699	7.03732	0.441072	0.109375	14	27	1
600222	2017	河南省	C27	1	32925774	485600000	3.72351	3.03479	3.45837	2.77239	3.7401	19	1	1016000000	0.46291	6909013	0.416067	1.81316	0.028249	0.002624	6.32401	0.43632	0.187987	24	55	1
600222	2018	河南省	C27	1	29746964	442500000	3.86049	3.1302	3.58623	2.87105	3.87958	20	1	1008000000	0.509334	2.67926e+06	0.421393	1.12639	0.029647	-0.040721	5.35828	0.427778	0.316845	11	31	1
600222	2019	河南省	C27	1	41950045	418100000	4.06234	3.23685	3.77495	3.02652	4.08551	21	1	1089000000	0.521139	10918530	0.478865	2.61156	0.035132	0.016414	2.22867	0.422267	0	27	34	1
600222	2020	河南省	C27	1	44458633	399800000	4.55043	3.6139	4.2307	3.41178	4.60921	22	1	1169000000	0.548424	19992773	0.418097	2.51096	0.036148	0.008142	3.31375	0.429625	0.241623	29	32	1
600252	2005	广西壮族自治区	S90	0	495600000	1239000000	0.931153	0.853228	0.835523	0.698372	0.931153	12	1	324000000	0.761177	0	0.20095	8.07399	0.047597	-0.056364	10.5959	0.274226	0	10	43	1
600252	2006	广西壮族自治区	S90	0	323700000	1377000000	0.957534	0.874231	0.859266	0.715216	0.950867	13	0	325700000	0.663642	0	0.302645	4.3174	0.04951	0.018749	2.87646	0.329444	0.25	6	29	1
600252	2007	广西壮族自治区	S90	0	11584780	1182000000	1.0349	0.929215	0.927987	0.780042	1.03071	14	0	283900000	0.633525	223000	0.252485	5.81302	0.076932	0.032734	1.43342	0.34136	0.360535	0	0	1
600252	2008	广西壮族自治区	S90	0	16853130	1021000000	1.09779	0.970299	0.984704	0.828148	1.09325	15	0	601100000	0.568863	2586600	0.599234	3.38814	0.094919	0.045739	1.34354	0.381799	0	8	47	1
600252	2009	广西壮族自治区	C27	0	8.4822e+06	876700000	1.2662	1.09062	1.1419	0.967206	1.27658	16	0	680400000	0.616548	23981663	0.473493	5.18835	0.031055	0.085162	1.18391	0.389583	0.25	10	61	1
600252	2010	广西壮族自治区	C27	0	67441316	812600000	1.96716	1.64233	1.77977	1.49815	1.98077	17	0	1319000000	0.549598	25135400	0.480445	2.80156	0.02495	0.134442	1.08193	0.347928	0.186562	17	49	1
600252	2011	广西壮族自治区	C27	1	10675380	701400000	2.33395	1.92914	2.11257	1.77328	2.34082	18	0	1039000000	0.486293	72389988	0.295459	5.71262	0.04983	0.096091	1.13931	0.332186	0.00901609	121	296	1
600252	2012	广西壮族自治区	C27	1	45907647	642100000	2.52387	2.05397	2.28462	1.9197	2.53095	19	0	1755000000	0.33369	62259617	0.417504	-0.07997	0.024829	0.14694	1.07427	0.32858	0.0615061	147	368	1
600252	2013	广西壮族自治区	C27	1	61821172	607600000	2.56749	2.0889	2.32467	1.95241	2.58024	20	0	3583000000	0.391013	161000000	0.659767	-1.66738	0.02633	0.122408	1.07005	0.328202	0.152351	122	303	1
600252	2014	广西壮族自治区	C27	1	63758808	580200000	2.75075	2.23549	2.4934	2.08428	2.76915	21	0	2862000000	0.262688	144900000	0.400488	-5.56683	0.026696	0.198659	1.02366	0.208627	0.197876	47	67	2
600252	2015	广西壮族自治区	C27	0	39349118	532500000	3.00482	2.42394	2.72437	2.27492	3.02427	22	0	1190000000	0.191736	61013847	0.219097	-3.15539	0.031096	0.084837	1.03546	0.363268	0.127026	35	77	1
600252	2016	广西壮族自治区	C27	0	49925564	502600000	3.23827	2.5877	2.93625	2.45237	3.257	23	1	1474000000	0.179372	16457267	0.25735	-2.58073	0.030172	0.075404	0.945776	0.266112	0.0573671	41	80	1
600252	2017	广西壮族自治区	C27	0	35487863	462700000	3.68539	2.92297	3.34603	2.7864	3.70404	24	1	1780000000	0.184579	18767872	0.298344	-1.20339	0.028249	0.088133	0.912921	0.289568	0.166667	12	21	1
600252	2018	广西壮族自治区	C27	0	32298134	425600000	3.8209	3.01084	3.46908	2.88582	3.84211	25	1	2784000000	0.180888	89946401	0.455647	-2.60405	0.029647	0.084722	0.91598	0.356316	0.298158	21	28	1
600252	2019	广西壮族自治区	C27	0	45055094	406800000	4.02197	3.1124	3.65222	3.04184	4.04706	26	1	3165000000	0.183487	36719328	0.48679	-1.118	0.035132	0.095096	0.890941	0.350599	0.0505102	19	38	1
600252	2020	广西壮族自治区	C27	0	68294248	414100000	4.5086	3.47369	4.0928	3.43143	4.57188	27	1	3033000000	0.3129	108100000	0.307016	-0.658865	0.036148	0.019715	0.928313	0.37974	0	6	6	1
600267	2010	浙江省	C27	0	9.41721e+06	23543015	1.84719	1.59844	1.70878	1.20804	1.85864	12	1	4206000000	0.536578	17874518	0.767437	2.64395	0.02495	0.063218	1.12159	0.349411	0.228353	70	257	1
600267	2011	浙江省	C27	0	183500000	203600000	2.19839	1.88024	2.0325	1.43613	2.20599	13	1	4660000000	0.441918	58938873	0.627069	3.17253	0.04983	0.062623	1.08339	0.340648	0.398747	66	214	1
600267	2012	浙江省	C27	1	291500000	464500000	2.37102	1.99713	2.19274	1.54764	2.37971	14	1	5233000000	0.508216	54133048	0.548937	3.29501	0.024829	0.025456	1.17743	0.366502	0.293389	77	271	1
600267	2013	浙江省	C27	1	400000000	794800000	2.41007	2.02918	2.22945	1.57241	2.42426	15	1	7715000000	0.573564	77792519	0.615822	1.53294	0.02633	0.036324	1.21043	0.346491	0.32067	124	263	1
600267	2014	浙江省	C27	1	459600000	1135000000	2.59133	2.17274	2.39678	1.69088	2.61082	16	1	8990000000	0.522227	170700000	0.583684	1.46897	0.026696	0.031909	1.2418	0.352768	0.368224	96	192	1
600267	2015	浙江省	C27	1	676300000	1641000000	2.82858	2.36049	2.61346	1.84619	2.84862	17	1	7767000000	0.574159	168400000	0.457246	1.81645	0.031096	0.006587	1.91117	0.367881	0.298366	143	257	1
600267	2016	浙江省	C27	0	620600000	2016000000	3.04775	2.52332	2.81924	1.99042	3.06595	18	1	8589000000	0.612722	113900000	0.468894	2.11015	0.030172	0.00298	2.40585	0.376305	0.407654	184	347	1
600267	2017	浙江省	C27	1	638200000	2352000000	3.47423	2.85936	3.21439	2.26482	3.49192	19	1	9190000000	0.636017	0	0.488599	2.52137	0.028249	0.010703	1.89273	0.370445	0.251562	127	194	1
600267	2018	浙江省	C27	1	746300000	2745000000	3.60529	2.95386	3.33783	2.35119	3.62508	20	1	8599000000	0.662362	138600000	0.466167	2.43756	0.029647	-0.010844	5.35828	0.377547	0.2873	165	254	1
600267	2019	浙江省	C27	1	573100000	2906000000	3.78829	3.06177	3.5114	2.47051	3.81085	21	1	9189000000	0.642099	102000000	0.515793	3.09755	0.035132	0.01506	2.01191	0.378574	0.217485	57	98	1
600267	2020	浙江省	C27	1	319900000	2790000000	4.26816	3.43307	3.96043	2.81073	4.32987	22	1	9367000000	0.604186	149100000	0.54432	2.54255	0.036148	0.034668	1.45624	0.370296	0.168737	97	116	1
600272	2010	上海市	C18	0	10316811	25792026	1.64213	0.868879	1.52657	1.39275	1.6566	17	1	802300000	0.695665	4.17775e+06	0.794902	3.52292	0.260366	0.025051	1.43086	0.359197	0.222222	7	19	2
600272	2011	上海市	C18	0	150054	22073276	1.94519	1.03514	1.80853	1.64699	1.95356	18	1	719800000	0.647284	4.1232e+06	0.816156	5.81831	0.197035	0.040077	1.38483	0.380873	0.444444	2	17	1
600272	2012	上海市	F52	0	25922668	44684953	2.10856	1.10307	1.96261	1.78472	2.11745	19	1	737800000	0.638169	4.67514e+06	0.838917	5.439	0.04671	0.062606	1.0072	0.401658	0	1	4	1
600272	2013	上海市	F52	0	2658.33	37984868	2.14577	1.12308	1.99778	1.81565	2.15938	20	1	770600000	0.61761	5.58186e+06	0.846703	3.22228	0.047262	0.025345	1.143	0.393627	0.674603	5	12	1
600272	2014	上海市	F52	0	31527296	63814434	2.28603	1.19546	2.12611	1.93177	2.30511	21	1	786000000	0.551608	6.1842e+06	0.952742	3.09385	0.054051	0.039542	0.965265	0.398244	0.1975	10	48	1
600272	2015	上海市	F52	0	52584463	106800000	2.49849	1.29576	2.32043	2.10942	2.51998	22	1	780800000	0.49774	10676250	0.854326	2.48208	0.076254	0.018949	0.526075	0.385927	0	4	11	1
600272	2016	上海市	F52	0	18058174	108900000	2.69197	1.37677	2.50243	2.2737	2.71451	23	1	799500000	0.51817	6.57865e+06	0.883942	3.16238	0.069131	0.020179	0.476316	0.389948	0.176787	13	39	1
600272	2017	上海市	F52	0	18179871	110700000	3.06465	1.57308	2.84785	2.58304	3.08807	24	1	836400000	0.517983	11707699	0.923404	2.18809	0.076381	0.037241	1.31224	0.393544	0.585247	8	20	1
600272	2018	上海市	F52	0	15548915	109700000	3.17005	1.61816	2.94759	2.67224	3.19628	25	1	740700000	0.507463	8.22574e+06	0.862651	2.33252	0.092887	0.034545	0.739467	0.399001	0.417904	10	36	1
[truncated: 864 more rows]
