# Supplementary material for: Revolutionizing pharmaceutical innovation: Unveiling the impact of endogenous knowledge spillover in China
Source: PLoS One. 2024 Sep 20;19(9):e0307171. doi: 10.1371/journal.pone.0307171 (PMC11414994; doi:10.1371/journal.pone.0307171)
Supplement: S1 Data — (ZIP) [file pone.0307171.s002.zip › data and code/Open the file with STATA software/Code online.do]

**
*Please update this code to reflect the precise path where your computer's data are saved.
use "/Users/zhuolinli/Downloads/data and code/pharma_s.dta", clear
**

*Declare panel data
xtset Symbol year

*Variable preprocessing
foreach var of varlist revenue RD RdStock{
gen ln`var'=log(`var')
}

gen lnsub = log(sub + 1)
gen lnpat_cited=log(pat_cited+1)
encode Province,gen(prov)
encode IndCode,gen(Ind)

bysort year: egen total_RD = sum(RD)
gen oRD = total_RD - RD
gen lnoRD = log(oRD)

bysort year: egen total_RdStock = sum(RdStock)
gen oRdStock = total_RdStock - RdStock
gen lnoRdStock = log(oRdStock)

bysort year: egen total_patc = sum(pat_cited)
gen opatc = total_patc - pat_cited

*winsorize
winsor2 lnRD lnoRD lnrevenue JaffeSpill as_lib_ratio ROAA TATA HHIA, cuts(1 99) replace

*Descriptive statistics for all variables
*logout, save(des_stats) word replace: ///
tabstat lnRD lnRdStock pat pat_cited JaffeSpill JaffeSpill4 Spill_dis CiteSpill as_lib_ratio sms Property ROAA TATA HHIA tech_gap origin, stats(N mean sd min p50 max) format(%6.2f) column(stats)

*Declare global control variables
global cvs "as_lib_ratio sms Property ROAA TATA HHIA"

sort Symbol year

*Verify the prerequisites for theoretical derivation
qui{
	xtreg lnRD lnoRD $cvs i.year i.Ind, fe r
	est sto pre1
	xtreg lnRdStock lnoRdStock $cvs i.year i.Ind, fe r
	est sto pre2
	ppmlhdfe pat_cited opatc $cvs, absorb(i.year i.Symbol i.Ind) vce(clu Symbol) nolog
	est sto pre3
	xtreg lnrevenue lnoRD $cvs i.year i.Ind, fe r
	est sto pre4
}

outreg2 [pre1 pre2 pre3 pre4] using pre.doc,replace bdec(3) sdec(3) addtext(Company FE, YES, Year FE, YES, Ind FE, YES)

*Verify the prerequisites for theoretical derivation (lagging one year)
qui{
	xtreg lnRD L.lnoRD $cvs i.year i.Ind, fe r
	est sto pre1
	xtreg lnRdStock L.lnoRdStock $cvs i.year i.Ind, fe r
	est sto pre2
	ppmlhdfe pat_cited L.opatc $cvs, absorb(i.year i.Symbol i.Ind) vce(clu Symbol) nolog
	est sto pre3
	xtreg lnrevenue L.lnoRD $cvs i.year i.Ind, fe r
	est sto pre4
}

outreg2 [pre11 pre22 pre33 pre44] using pre.doc,replace bdec(3) sdec(3) addtext(Company FE, YES, Year FE, YES, Ind FE, YES)

*Formal analysis section*
*Baseline Model (The patent equation)
qui{
	reg lnpat_cited JaffeSpill i.year i.Symbol i.Ind, r
	est sto pat1
	reg lnpat_cited JaffeSpill $cvs i.year i.Symbol i.Ind, r
	est sto pat2
	ppmlhdfe pat_cited JaffeSpill, absorb(i.year i.Symbol i.Ind) vce(clu Symbol) nolog
	est sto pat3
	ppmlhdfe pat_cited JaffeSpill $cvs, absorb(i.year i.Symbol i.Ind) vce(clu Symbol) nolog
	est sto pat4
}

outreg2 [pat1 pat2 pat3 pat4] using baseline.doc,replace bdec(3) sdec(3) addtext(Company FE, YES, Year FE, YES, Ind FE, YES)

*Robustness checks
*-Solve the problem of endogeneity
*--control function method
qui{
	xtreg JaffeSpill Spill_shiftshare $cvs i.year i.Ind, fe r
	est sto CF1
	predict double v2h_fe, e
	ppmlhdfe pat_cited JaffeSpill v2h_fe $cvs, absorb(i.year i.Symbol i.Ind) vce(clu Symbol) nolog
	est sto CF2
}

outreg2 [CF1 CF2] using endogeneit.doc,replace bdec(3) sdec(3) keep(JaffeSpill Spill_shiftshare v2h_fe) addtext(Company FE, YES, Year FE, YES, Ind FE, YES)

*-Control the government subsidy factor(lnsub),Financing constraints(KZ), Financial leverage(FL)
qui{
	ppmlhdfe pat_cited JaffeSpill $cvs lnsub, absorb(i.year i.Symbol i.Ind) vce(clu Symbol) nolog
	est sto Sub1
	ppmlhdfe pat_cited JaffeSpill $cvs KZ, absorb(i.year i.Symbol i.Ind) vce(clu Symbol) nolog
	est sto KZ1
	ppmlhdfe pat_cited JaffeSpill $cvs FL, absorb(i.year i.Symbol i.Ind) vce(clu Symbol) nolog
	est sto FL1
	ppmlhdfe pat_cited JaffeSpill $cvs lnsub KZ FL, absorb(i.year i.Symbol i.Ind) vce(clu Symbol) nolog
	est sto ALL1
}

outreg2 [Sub1 KZ1 FL1 ALL1] using Control.doc,replace bdec(3) sdec(3) keep(JaffeSpill lnsub KZ FL) addtext(Company FE, YES, Year FE, YES, Ind FE, YES)

*-Change the number of digits of the IPC during the calculation（IPC-4）
qui{
	ppmlhdfe pat_cited JaffeSpill4 $cvs, absorb(i.year i.Symbol i.Ind) vce(clu Symbol) nolog
	est sto pc_ipc4
}

*-Consider distance effects and cross-industry spillovers
qui{
	ppmlhdfe pat_cited CiteSpill $cvs, absorb(i.year i.Symbol i.Ind) vce(clu Symbol) nolog
	est sto subv1
	ppmlhdfe pat_cited Spill_dis $cvs, absorb(i.year i.Symbol i.Ind) vce(clu Symbol) nolog
	est sto subv2
}

*-Replace the explained variable: pat eq.
qui{
	ppmlhdfe pat JaffeSpill $cvs, absorb(i.year i.Symbol i.Ind) vce(clu Symbol) nolog
	est sto sub
}

outreg2 [pc_ipc4 subv1 subv2 sub] using robust.doc,replace bdec(3) sdec(3) keep(JaffeSpill JaffeSpill4 CiteSpill Spill_dis) addtext(Controls, YES, Company FE, YES, Year FE, YES, Ind FE, YES)

*-Addition of high-dimensional fixed effects
qui{
	ppmlhdfe pat_cited JaffeSpill $cvs, absorb(i.year i.Symbol i.Ind i.prov i.prov#i.Ind) vce(clu Symbol) nolog
	est sto hd1
}

*-Change the model
qui{
	ppmlhdfe pat_cited JaffeSpill $cvs, absorb(i.year i.Symbol i.Ind) vce(clu Ind#year) nolog
	est sto mod1
	nbreg pat_cited JaffeSpill $cvs i.year i.Symbol i.Ind, vce(clu Symbol) nolog
	est sto mod2
	xtreg lnpat_cited JaffeSpill $cvs i.year i.Ind, fe r
	est sto mod3
	xtpoisson pat_cited JaffeSpill $cvs i.year, fe vce(r) nolog
	est sto mod4
}

outreg2 [hd1 mod1 mod2 mod3 mod4] using model.doc,replace bdec(3) sdec(3) keep(JaffeSpill) addtext(Controls, YES, Company FE, YES, Year FE, YES, Ind FE, YES)

*Heterogeneity analysis
global ncvs "as_lib_ratio ROAA TATA HHIA"

qui{
	ppmlhdfe pat_cited JaffeSpill $ncvs sms if Property==0, absorb(i.year i.Symbol i.Ind) vce(clu Symbol) nolog
	est sto het1
	ppmlhdfe pat_cited JaffeSpill $ncvs sms if Property==1, absorb(i.year i.Symbol i.Ind) vce(clu Symbol) nolog
	est sto het2
	ppmlhdfe pat_cited JaffeSpill $ncvs Property if sms==1, absorb(i.year i.Symbol i.Ind) vce(clu Symbol) nolog
	est sto het3
	ppmlhdfe pat_cited JaffeSpill $ncvs Property if sms != 1, absorb(i.year i.Symbol i.Ind) vce(clu Symbol) nolog
	est sto het4
	ppmlhdfe pat_cited JaffeSpill $ncvs if tech_cert==0, absorb(i.year i.Symbol i.Ind) vce(clu Symbol) nolog
	est sto het5
	ppmlhdfe pat_cited JaffeSpill $ncvs if tech_cert==1, absorb(i.year i.Symbol i.Ind) vce(clu Symbol) nolog
	est sto het6
}

outreg2 [het1 het2 het3 het4 het5 het6] using heterogeneity.doc,replace bdec(3) sdec(3) keep(JaffeSpill) addtext(Controls, YES, Company FE, YES, Year FE, YES, Ind FE, YES)

*Mechanism
qui{
	ppmlhdfe pat_cited c.tech_gap##c.JaffeSpill $cvs, absorb(i.year i.Symbol i.Ind) d vce(clu Symbol) nolog
	est sto gap_spill
	ppmlhdfe pat_cited c.HHIA##c.JaffeSpill $cvs, absorb(i.year i.Symbol i.Ind) d vce(clu Symbol) nolog
	est sto hhi_spill

	ppmlhdfe pat_cited c.origin##c.JaffeSpill $cvs, absorb(i.year i.Symbol i.Ind) d vce(clu Symbol) nolog
	est sto ori_spill
}

outreg2 [gap_spill hhi_spill ori_spill] using interaction.doc,replace bdec(3) sdec(3) keep(JaffeSpill tech_gap HHIA origin c.tech_gap#c.JaffeSpill c.HHIA#c.JaffeSpill c.origin#c.JaffeSpill) addtext(Controls, YES, Company FE, YES, Year FE, YES, Ind FE, YES)

*Illustration of the moderating effect
est restore gap_spill
intspec focal(c.JaffeSpill) main((c.tech_gap, name(TechGap) range(0.1(0.01)0.6)) (c.JaffeSpill, name(Spill) range(0(0.5)5))) int2(c.tech_gap#c.JaffeSpill) dvname(PatCited) abbrevn(13) ndig(4)
gfi, ndig(4)
sigreg, effect(spost(amtopt(am(sd)) atopt((means) _all))) sig(0.05) ndig(5) concise
effdisp, effect(spost(amtopt(am(sd)) atopt((means) _all))) plot(type(cbound) freq(tot)) ndig(1) pltopts(ylab(#5,labsize(small)) xlab(#10,labsize(small)))

est restore hhi_spill
intspec focal(c.JaffeSpill) main((c.HHIA, name(HHI) range(0(0.004)0.2)) (c.JaffeSpill, name(Spill) range(0(0.5)5))) int2(c.HHIA#c.JaffeSpill) dvname(PatCited) abbrevn(13) ndig(4)
gfi, ndig(4)
sigreg, effect(spost(amtopt(am(sd)) atopt((means) _all))) sig(0.05) ndig(5) concise
effdisp, effect(spost(amtopt(am(sd)) atopt((means) _all))) plot(type(cbound) freq(tot)) ndig(1) pltopts(ylab(#5,labsize(small)) xlab(#10,labsize(small)))

est restore ori_spill
intspec focal(c.JaffeSpill) main((c.origin, name(Origin) range(0(0.015)0.7)) (c.JaffeSpill, name(Spill) range(0(0.5)5))) int2(c.origin#c.JaffeSpill) dvname(PatCited) abbrevn(13) ndig(3)
gfi, ndig(4)
sigreg, effect(spost(amtopt(am(sd)) atopt((means) _all))) sig(0.05) ndig(5) concise
effdisp, effect(spost(amtopt(am(sd)) atopt((means) _all))) plot(type(cbound) freq(tot)) ndig(1) pltopts(ylab(#5,labsize(small)) xlab(#10,labsize(small)))
